# Supplementary material for: Spatial and Temporal Analysis of Gene Expression during Growth and Fusion of the Mouse Facial Prominences
Source: PLoS One. 2009 Dec 16;4(12):e8066. doi: 10.1371/journal.pone.0008066 (PMC2789411; doi:10.1371/journal.pone.0008066)
Supplement: Table S2 — Trajectory Clustering Analysis. Trajectory clustering was applied using the limma-derived p-values with fdr = 0.01. Each line lists a specific over-represented GO Biological Process, Molecular Function, or InterPro term and the trajectory clusters within each prominence in which that term was over-represented. The trajectory profile is given as a sequence of ‘\’ for Decrease, ‘-’for Flat, and ‘/’ for Increase between consecutive time points. The prominence is specified as mandibular (MdP), maxillary (MxP) and frontonasal (FNP). Over-representation was tested using the binomial distribution, applying the Benjamini and Hochberg (6) false discovery rate multiple comparison correction at a cutoff of 0.05. (0.06 MB XLS) [file pone.0008066.s012.xls]

## Sheet: Supplementary Table 2alt3.txt
GO Biological Process
GO:0065004=protein-DNA_complex_assembly:	/-/\ , MdP	--/\ , MdP	\--\ , MdP	-\/\ , MxP	\-\\ , MxP	/-/\ , FNP	--/- , FNP	\\-\ , FNP
GO:0065003=macromolecular_complex_assembly:	--/\ , MdP	-\-\ , MxP	/-/\ , FNP
GO:0051301=cell_division:	-\-\ , MdP	/\-\ , MxP	-\-\ , FNP
GO:0051276=chromosome_organization_and_biogenesis:	--/\ , MdP	---\ , MdP	-\/\ , MxP	\\-\ , FNP
GO:0044238=primary_metabolic_process:	/--- , MdP	-\-\ , MdP	/\-- , MxP	-\-\ , MxP	-/-- , FNP
GO:0044237=cellular_metabolic_process:	/--- , MdP	-\-\ , MdP	/\-- , MxP	-\-\ , MxP	-/-- , FNP	-\-\ , FNP
GO:0043283=biopolymer_metabolic_process:	/--- , MdP	-\-\ , MdP	-/-- , MxP	--\- , MxP	-\-\ , MxP	-/-- , FNP
GO:0043170=macromolecule_metabolic_process:	/--- , MdP	-\-\ , MdP	/\-- , MxP	-/-- , MxP	-\-\ , MxP	-/-- , FNP
GO:0042254=ribosome_biogenesis_and_assembly:	-\/- , MdP	\-/- , MdP	\\-- , MdP	/\-- , MxP	-\-- , MxP	-\-\ , MxP	-\/- , FNP	-\-- , FNP	-\-\ , FNP
GO:0031497=chromatin_assembly:	/-/\ , MdP	--/\ , MdP	--/- , MxP	-\/\ , MxP	\-\\ , MxP	/-/\ , FNP	--/- , FNP	\\-\ , FNP
GO:0022613=ribonucleoprotein_complex_biogenesis_and_assembly:	-\/- , MdP	-\-\ , MdP	\\-- , MdP	/\-- , MxP	-\-- , MxP	-\-\ , MxP	-\/- , FNP	-\-- , FNP	-\-\ , FNP
GO:0022403=cell_cycle_phase:	/\-\ , MdP	-\-\ , MdP	/\-\ , MxP	---\ , MxP	-\-\ , MxP	-\-\ , FNP
GO:0016072=rRNA_metabolic_process:	-\-\ , MdP	\\-- , MdP	-\-- , MxP	-\-\ , MxP	-\-- , FNP	-\-\ , FNP
GO:0016071=mRNA_metabolic_process:	/\-- , MdP	-\-\ , MdP	\\-\ , MdP	/\-\ , MxP	---\ , MxP	-\-\ , MxP	---\ , FNP	-\-\ , FNP
GO:0009719=response_to_endogenous_stimulus:	-\-\ , MdP	-\-\ , MxP	-\-- , FNP	-\-\ , FNP	-\\\ , FNP
GO:0009142=nucleoside_triphosphate_biosynthetic_process:	-\/- , MdP	/\/\ , MxP	/\/\ , FNP	-\/\ , FNP
GO:0009059=macromolecule_biosynthetic_process:	-\/- , MdP	\-/- , MdP	\--- , MdP	\\-- , MdP	/\-- , MxP	/\-\ , MxP	-\-- , MxP	-\-\ , MxP	-\/- , FNP	-\/\ , FNP	-\-- , FNP	-\-\ , FNP
GO:0009058=biosynthetic_process:	-\/- , MdP	\--- , MdP	\\-- , MdP	/\-- , MxP	/\-\ , MxP	-\-- , MxP	-\-\ , MxP	-\/- , FNP	-\/\ , FNP	-\-- , FNP	-\-\ , FNP
GO:0009057=macromolecule_catabolic_process:	/\-- , MdP	\\-- , MdP	/\-\ , MxP	-\-- , FNP
GO:0008380=RNA_splicing:	/\-- , MdP	-\-\ , MdP	\\-\ , MdP	/\-\ , MxP	---\ , MxP	-\-\ , MxP	---\ , FNP	-\-\ , FNP
GO:0007167=enzyme_linked_receptor_protein_signaling_pathway:	//-- , MdP	-/-/ , MxP	-/-- , FNP
GO:0007067=mitosis:	-\-\ , MdP	/\-\ , MxP	-\-\ , MxP	-\-\ , FNP
GO:0007049=cell_cycle:	-\-\ , MdP	--\- , MxP	-\-\ , MxP	-\-\ , FNP
GO:0007001=chromosome_organization_and_biogenesis_sensu_Eukaryota:	--/\ , MdP	---\ , MdP	-\/\ , MxP	\\-\ , FNP
GO:0006974=response_to_DNA_damage_stimulus:	-\-\ , MdP	-\-\ , MxP	-\-- , FNP	-\-\ , FNP	-\\\ , FNP
GO:0006457=protein_folding:	-\/\ , MdP	/\/\ , MxP	/\-\ , MxP	-\-\ , MxP	-\/\ , FNP	-\-\ , FNP
GO:0006412=translation:	-\/- , MdP	\-/- , MdP	\--- , MdP	\\-- , MdP	/\-- , MxP	/\-\ , MxP	-\-- , MxP	-\-\ , MxP	-\/- , FNP	-\/\ , FNP	-\-- , FNP	-\-\ , FNP
GO:0006399=tRNA_metabolic_process:	-\-\ , MdP	-\-\ , MxP	-\-\ , FNP
GO:0006397=mRNA_processing:	/\-- , MdP	-\-\ , MdP	\\-\ , MdP	/\-\ , MxP	-\-\ , MxP	---\ , FNP	-\-\ , FNP
GO:0006396=RNA_processing:	/\-- , MdP	-\-\ , MdP	\--\ , MdP	\\-- , MdP	\\-\ , MdP	/\-\ , MxP	-\-- , MxP	-\-\ , MxP	---\ , FNP	-\-- , FNP	-\-\ , FNP
GO:0006364=rRNA_processing:	-\-\ , MdP	\\-- , MdP	-\-- , MxP	-\-\ , MxP	-\-- , FNP	-\-\ , FNP
GO:0006334=nucleosome_assembly:	/-/\ , MdP	--/\ , MdP	--/- , MxP	-\/\ , MxP	\-\\ , MxP	/-/\ , FNP	--/- , FNP	\\-\ , FNP
GO:0006333=chromatin_assembly_or_disassembly:	/-/\ , MdP	--/\ , MdP	-\/\ , MxP	\-\\ , MxP	/-/\ , FNP	--/- , FNP	\\-\ , FNP
GO:0006325=establishment_and/or_maintenance_of_chromatin_architecture:	--/\ , MdP	---\ , MdP	-\/\ , MxP	\-\\ , MxP	\\-\ , FNP
GO:0006323=DNA_packaging:	--/\ , MdP	---\ , MdP	-\/\ , MxP	\-\\ , MxP	\\-\ , FNP
GO:0006281=DNA_repair:	-\-\ , MdP	-\-\ , MxP	-\-- , FNP	-\-\ , FNP
GO:0006270=DNA_replication_initiation:	-\-\ , MdP	-\-\ , MxP	-\-\ , FNP
GO:0006261=DNA-dependent_DNA_replication:	-\-\ , MdP	-\-\ , MxP	-\-\ , FNP
GO:0006260=DNA_replication:	-\-\ , MdP	/\-\ , MxP	-\-\ , MxP	-\-\ , FNP	-\\\ , FNP
GO:0006259=DNA_metabolic_process:	--/\ , MdP	---\ , MdP	-\-\ , MdP	\--\ , MdP	/\-\ , MxP	-\-\ , MxP	-\-\ , FNP	-\\\ , FNP
GO:0006139=nucleobase , _nucleoside , _nucleotide_and_nucleic_acid_metabolic_process:	-\-\ , MdP	-/-- , MxP	-\-\ , MxP	-/-- , FNP	-/\- , FNP	-\-\ , FNP
GO:0006119=oxidative_phosphorylation:	-\/- , MdP	/\/\ , MxP	/\-- , MxP	/\/\ , FNP	-\/\ , FNP
GO:0000279=M_phase:	/\-\ , MdP	-\-\ , MdP	/\-\ , MxP	-\-\ , MxP	-\-\ , FNP
GO:0000278=mitotic_cell_cycle:	/\-\ , MdP	-\-\ , MdP	---\ , MxP	-\-\ , MxP	-\-\ , FNP
GO:0000087=M_phase_of_mitotic_cell_cycle:	-\-\ , MdP	-\-\ , MxP	-\-\ , FNP
GO:0051674=localization_of_cell:	//-- , MdP	-/-/ , MxP
GO:0048731=system_development:	//// , MdP	-\// , MxP
GO:0048513=organ_development:	//// , MdP	-\// , MxP
GO:0016477=cell_migration:	//-- , MdP	-/-/ , MxP
GO:0008152=metabolic_process:	/--- , MdP	/\-- , MxP	-\-\ , MxP
GO:0006928=cell_motility:	//-- , MdP	-/-/ , MxP
GO:0006413=translational_initiation:	\\-- , MdP	-\-\ , MxP
GO:0048193=Golgi_vesicle_transport:	-\/- , MdP	-\/- , FNP
GO:0046365=monosaccharide_catabolic_process:	\\-- , MdP	-\-- , FNP
GO:0046164=alcohol_catabolic_process:	\\-- , MdP	-\-- , FNP
GO:0045184=establishment_of_protein_localization:	\-/- , MdP	-\/- , FNP
GO:0044265=cellular_macromolecule_catabolic_process:	\\-- , MdP	-\-- , FNP
GO:0022610=biological_adhesion:	//// , MdP	-/// , FNP
GO:0022607=cellular_component_assembly:	--/\ , MdP	/-/\ , FNP
GO:0022402=cell_cycle_process:	-\-\ , MdP	-\-\ , FNP
GO:0019320=hexose_catabolic_process:	\\-- , MdP	-\-- , FNP
GO:0016070=RNA_metabolic_process:	-\-\ , MdP	-/\- , FNP
GO:0015031=protein_transport:	\-/- , MdP	-\/- , FNP
GO:0009206=purine_ribonucleoside_triphosphate_biosynthetic_process:	-\/- , MdP	/\/\ , FNP	-\/\ , FNP
GO:0009205=purine_ribonucleoside_triphosphate_metabolic_process:	-\/- , MdP	/\/\ , FNP	-\/\ , FNP
GO:0009201=ribonucleoside_triphosphate_biosynthetic_process:	-\/- , MdP	/\/\ , FNP	-\/\ , FNP
GO:0009199=ribonucleoside_triphosphate_metabolic_process:	-\/- , MdP	/\/\ , FNP
GO:0009145=purine_nucleoside_triphosphate_biosynthetic_process:	-\/- , MdP	/\/\ , FNP	-\/\ , FNP
GO:0009144=purine_nucleoside_triphosphate_metabolic_process:	-\/- , MdP	/\/\ , FNP	-\/\ , FNP
GO:0007155=cell_adhesion:	//// , MdP	-/// , FNP
GO:0006888=ER_to_Golgi_vesicle-mediated_transport:	-\/- , MdP	-\/- , FNP
GO:0006754=ATP_biosynthetic_process:	-\/- , MdP	/\/\ , FNP	-\/\ , FNP
GO:0006753=nucleoside_phosphate_metabolic_process:	-\/- , MdP	/\/\ , FNP	-\/\ , FNP
GO:0006096=glycolysis:	\\-- , MdP	-\-- , FNP
GO:0006007=glucose_catabolic_process:	\\-- , MdP	-\-- , FNP
GO:0051236=establishment_of_RNA_localization:	-\-\ , MdP
GO:0051093=negative_regulation_of_developmental_process:	//-- , MdP
GO:0051053=negative_regulation_of_DNA_metabolic_process:	-\-\ , MdP
GO:0051052=regulation_of_DNA_metabolic_process:	-\-\ , MdP
GO:0051028=mRNA_transport:	-\-\ , MdP
GO:0050919=negative_chemotaxis:	//-- , MdP
GO:0050771=negative_regulation_of_axonogenesis:	//-- , MdP
GO:0050768=negative_regulation_of_neurogenesis:	//-- , MdP
GO:0050658=RNA_transport:	-\-\ , MdP
GO:0050657=nucleic_acid_transport:	-\-\ , MdP
GO:0048846=axon_extension_involved_in_axon_guidance:	//-- , MdP
GO:0048843=negative_regulation_of_axon_extension_involved_in_axon_guidance:	//-- , MdP
GO:0048841=regulation_of_axon_extension_involved_in_axon_guidance:	//-- , MdP
GO:0048812=neurite_morphogenesis:	//-- , MdP
GO:0048747=muscle_fiber_development:	//// , MdP	/-// , MdP
GO:0048741=skeletal_muscle_fiber_development:	//// , MdP	/-// , MdP
GO:0048699=generation_of_neurons:	//-- , MdP
GO:0048667=neuron_morphogenesis_during_differentiation:	//-- , MdP
GO:0048666=neuron_development:	//-- , MdP
GO:0048637=skeletal_muscle_development:	//// , MdP	/-// , MdP
GO:0048523=negative_regulation_of_cellular_process:	//-- , MdP
GO:0048519=negative_regulation_of_biological_process:	//-- , MdP
GO:0045445=myoblast_differentiation:	//// , MdP
GO:0044275=cellular_carbohydrate_catabolic_process:	\\-- , MdP
GO:0043285=biopolymer_catabolic_process:	/\-- , MdP
GO:0042770=DNA_damage_response , _signal_transduction:	-\-\ , MdP
GO:0042742=defense_response_to_bacterium:	\/\/ , MdP
GO:0032508=DNA_duplex_unwinding:	-\-\ , MdP
GO:0032392=DNA_geometric_change:	-\-\ , MdP
GO:0031570=DNA_integrity_checkpoint:	-\-\ , MdP
GO:0031175=neurite_development:	//-- , MdP
GO:0030517=negative_regulation_of_axon_extension:	//-- , MdP
GO:0030182=neuron_differentiation:	//-- , MdP
GO:0030163=protein_catabolic_process:	/\-- , MdP
GO:0022008=neurogenesis:	//-- , MdP
GO:0016568=chromatin_modification:	---\ , MdP
GO:0016337=cell-cell_adhesion:	//-- , MdP
GO:0015931=nucleobase , _nucleoside , _nucleotide_and_nucleic_acid_transport:	-\-\ , MdP
GO:0010212=response_to_ionizing_radiation:	-\-\ , MdP
GO:0010165=response_to_X-ray:	-\-\ , MdP
GO:0008156=negative_regulation_of_DNA_replication:	-\-\ , MdP
GO:0007519=striated_muscle_development:	/-// , MdP
GO:0007517=muscle_development:	//// , MdP
GO:0007411=axon_guidance:	//-- , MdP
GO:0007409=axonogenesis:	//-- , MdP
GO:0006936=muscle_contraction:	-/// , MdP
GO:0006817=phosphate_transport:	//// , MdP
GO:0006403=RNA_localization:	-\-\ , MdP
GO:0006275=regulation_of_DNA_replication:	-\-\ , MdP
GO:0006268=DNA_unwinding_during_replication:	-\-\ , MdP
GO:0000904=cellular_morphogenesis_during_differentiation:	//-- , MdP
GO:0000075=cell_cycle_checkpoint:	-\-\ , MdP
GO:0065007=biological_regulation:	-/-- , MxP	-/-- , FNP
GO:0050794=regulation_of_cellular_process:	-/-- , MxP	-/-- , FNP	-/\- , FNP
GO:0050789=regulation_of_biological_process:	-/-- , MxP	-/-- , FNP	-/\- , FNP
GO:0050770=regulation_of_axonogenesis:	//-- , MxP	-/-- , FNP
GO:0045449=regulation_of_transcription:	-/\- , MxP	-/\- , FNP
GO:0044267=cellular_protein_metabolic_process:	/\-- , MxP	-/-- , MxP	-/-- , FNP	-\/- , FNP
GO:0044260=cellular_macromolecule_metabolic_process:	/\-- , MxP	-/-- , MxP	-/-- , FNP	-\/- , FNP
GO:0043039=tRNA_aminoacylation:	-\-\ , MxP	-\-\ , FNP
GO:0043038=amino_acid_activation:	-\-\ , MxP	-\-\ , FNP
GO:0042775=organelle_ATP_synthesis_coupled_electron_transport:	/\/\ , MxP	-\/\ , FNP
GO:0042773=ATP_synthesis_coupled_electron_transport:	/\/\ , MxP	-\/\ , FNP
GO:0032774=RNA_biosynthetic_process:	-/\- , MxP	-/\- , FNP
GO:0032502=developmental_process:	-/-- , MxP	-/-- , FNP
GO:0031323=regulation_of_cellular_metabolic_process:	-/-- , MxP	-/\- , MxP	-/\- , FNP
GO:0022618=protein-RNA_complex_assembly:	-\-\ , MxP	-\-\ , FNP
GO:0019538=protein_metabolic_process:	/\-- , MxP	-/-- , MxP	-/-- , FNP	-\/- , FNP
GO:0019222=regulation_of_metabolic_process:	-/-- , MxP	-/\- , MxP	-/\- , FNP
GO:0019219=regulation_of_nucleobase , _nucleoside , _nucleotide_and_nucleic_acid_metabolic_process:	-/\- , MxP	-/\- , FNP
GO:0007154=cell_communication:	-/-- , MxP	-/-- , FNP
GO:0006468=protein_amino_acid_phosphorylation:	-/-/ , MxP	-/-- , FNP
GO:0006418=tRNA_aminoacylation_for_protein_translation:	-\-\ , MxP	-\-\ , FNP
GO:0006355=regulation_of_transcription , _DNA-dependent:	-/\- , MxP	-/\- , FNP
GO:0006351=transcription , _DNA-dependent:	-/\- , MxP	-/\- , FNP
GO:0006350=transcription:	-/\- , MxP	-/\- , FNP
GO:0006091=generation_of_precursor_metabolites_and_energy:	/\/\ , MxP	-\/\ , FNP
GO:0000398=nuclear_mRNA_splicing , _via_spliceosome:	-\-\ , MxP	-\-\ , FNP
GO:0000377=RNA_splicing , _via_transesterification_reactions_with_bulged_adenosine_as_nucleophile:	-\-\ , MxP	-\-\ , FNP
GO:0000375=RNA_splicing , _via_transesterification_reactions:	-\-\ , MxP	-\-\ , FNP
GO:0050910=detection_of_mechanical_stimulus_during_sensory_perception_of_sound:	-\// , MxP
GO:0050767=regulation_of_neurogenesis:	//-- , MxP
GO:0048856=anatomical_structure_development:	-\// , MxP
GO:0043687=post-translational_protein_modification:	-/-- , MxP
GO:0016043=cellular_component_organization_and_biogenesis:	/\-- , MxP
GO:0009887=organ_morphogenesis:	-\// , MxP
GO:0009653=anatomical_structure_morphogenesis:	-\// , MxP
GO:0009582=detection_of_abiotic_stimulus:	-\// , MxP
GO:0007275=multicellular_organismal_development:	-\// , MxP
GO:0006996=organelle_organization_and_biogenesis:	/\-- , MxP
GO:0006520=amino_acid_metabolic_process:	-\-\ , MxP
GO:0006464=protein_modification_process:	-/-- , MxP
GO:0006357=regulation_of_transcription_from_RNA_polymerase_II_promoter:	-/\- , MxP
GO:0006289=nucleotide-excision_repair:	-\-\ , MxP
GO:0006118=electron_transport:	/\/\ , MxP
GO:0000910=cytokinesis:	/\-\ , MxP
GO:0051649=establishment_of_cellular_localization:	-\/- , FNP
GO:0051641=cellular_localization:	-\/- , FNP
GO:0050793=regulation_of_developmental_process:	-/-- , FNP
GO:0046907=intracellular_transport:	-\/- , FNP
GO:0046356=acetyl-CoA_catabolic_process:	-\-- , FNP
GO:0046034=ATP_metabolic_process:	/\/\ , FNP
GO:0045045=secretory_pathway:	-\/- , FNP
GO:0044248=cellular_catabolic_process:	-\-- , FNP
GO:0035023=regulation_of_Rho_protein_signal_transduction:	-/-- , FNP
GO:0033036=macromolecule_localization:	-\/- , FNP
GO:0032940=secretion_by_cell:	-\/- , FNP
GO:0032501=multicellular_organismal_process:	-/-- , FNP
GO:0019318=hexose_metabolic_process:	-\-- , FNP
GO:0016126=sterol_biosynthetic_process:	/\/\ , FNP
GO:0015992=proton_transport:	/\/\ , FNP
GO:0015986=ATP_synthesis_coupled_proton_transport:	/\/\ , FNP
GO:0015985=energy_coupled_proton_transport , _down_electrochemical_gradient:	/\/\ , FNP
GO:0009260=ribonucleotide_biosynthetic_process:	/\/\ , FNP
GO:0009259=ribonucleotide_metabolic_process:	/\/\ , FNP
GO:0009152=purine_ribonucleotide_biosynthetic_process:	/\/\ , FNP
GO:0009150=purine_ribonucleotide_metabolic_process:	/\/\ , FNP
GO:0009141=nucleoside_triphosphate_metabolic_process:	/\/\ , FNP	-\/\ , FNP
GO:0009060=aerobic_respiration:	-\-- , FNP
GO:0008299=isoprenoid_biosynthetic_process:	/\/\ , FNP
GO:0008104=protein_localization:	-\/- , FNP
GO:0007266=Rho_protein_signal_transduction:	-/-- , FNP
GO:0007178=transmembrane_receptor_protein_serine/threonine_kinase_signaling_pathway:	-/-- , FNP
GO:0007018=microtubule-based_movement:	--\\ , FNP
GO:0006818=hydrogen_transport:	/\/\ , FNP
GO:0006752=group_transfer_coenzyme_metabolic_process:	/\/\ , FNP
GO:0006732=coenzyme_metabolic_process:	-\/\ , FNP
GO:0006695=cholesterol_biosynthetic_process:	/\/\ , FNP
GO:0006596=polyamine_biosynthetic_process:	\-\- , FNP
GO:0006595=polyamine_metabolic_process:	\-\- , FNP
GO:0006284=base-excision_repair:	-\-\ , FNP
GO:0006164=purine_nucleotide_biosynthetic_process:	/\/\ , FNP
GO:0006120=mitochondrial_electron_transport , _NADH_to_ubiquinone:	-\/\ , FNP
GO:0006099=tricarboxylic_acid_cycle:	-\-- , FNP
GO:0006006=glucose_metabolic_process:	-\-- , FNP
GO:0005996=monosaccharide_metabolic_process:	-\-- , FNP
GO Molecular Function
GO:0051082=unfolded_protein_binding:	-\-- , MdP	-\-\ , MdP	/\-\ , MxP	-\-\ , FNP
GO:0050136=NADH_dehydrogenase_quinone_activity:	-\/- , MdP	/\/\ , MxP	/\/\ , FNP	-\/- , FNP	-\/\ , FNP
GO:0045182=translation_regulator_activity:	-\-- , MdP	\--- , MdP	-\-\ , MxP	-\-- , FNP	-\-\ , FNP
GO:0043566=structure-specific_DNA_binding:	-\-\ , MdP	-\-\ , MxP	-\-\ , FNP
GO:0030554=adenyl_nucleotide_binding:	-\-\ , MdP	-\-\ , MxP	-\-\ , FNP
GO:0017076=purine_nucleotide_binding:	-\-\ , MdP	-\-\ , MxP	-\-\ , FNP
GO:0016655=oxidoreductase_activity , _acting_on_NADH_or_NADPH , _quinone_or_similar_compound_as_acceptor:	-\/- , MdP	/\/\ , MxP	/\/\ , FNP	-\/- , FNP	-\/\ , FNP
GO:0016651=oxidoreductase_activity , _acting_on_NADH_or_NADPH:	-\/- , MdP	/\/\ , MxP	/\/\ , FNP	-\/- , FNP	-\/\ , FNP
GO:0015078=hydrogen_ion_transporter_activity:	-\/- , MdP	/\/\ , MxP	/\/\ , FNP	-\/- , FNP	-\/\ , FNP
GO:0015077=monovalent_inorganic_cation_transporter_activity:	-\/- , MdP	/\/\ , MxP	/\/\ , FNP	-\/- , FNP	-\/\ , FNP
GO:0009055=electron_carrier_activity:	-\/- , MdP	/\/\ , MxP	/\/\ , FNP	-\/- , FNP	-\/\ , FNP
GO:0008137=NADH_dehydrogenase_ubiquinone_activity:	-\/- , MdP	/\/\ , MxP	/\/\ , FNP	-\/- , FNP	-\/\ , FNP
GO:0008135=translation_factor_activity , _nucleic_acid_binding:	-\-- , MdP	\--- , MdP	-\-- , MxP	-\-\ , MxP	-\-- , FNP	-\-\ , FNP
GO:0008094=DNA-dependent_ATPase_activity:	-\-\ , MdP	-\-\ , MxP	-\-\ , FNP
GO:0005524=ATP_binding:	-\-\ , MdP	-\-\ , MxP	-\-\ , FNP
GO:0005515=protein_binding:	//// , MdP	/--- , MdP	-/-- , MxP	-/-- , FNP
GO:0005198=structural_molecule_activity:	-\/- , MdP	\-/- , MdP	/\-- , MxP	/\/- , FNP	-\/- , FNP	-\/\ , FNP
GO:0004386=helicase_activity:	-\-\ , MdP	\\-\ , MdP	-\-\ , MxP	-\-\ , FNP
GO:0003954=NADH_dehydrogenase_activity:	-\/- , MdP	/\/\ , MxP	/\/\ , FNP	-\/- , FNP	-\/\ , FNP
GO:0003824=catalytic_activity:	/--- , MdP	-/-- , MxP	-/-- , FNP
GO:0003743=translation_initiation_factor_activity:	-\-- , MdP	\--- , MdP	-\-- , MxP	-\-\ , MxP	-\-- , FNP	-\-\ , FNP
GO:0003735=structural_constituent_of_ribosome:	-\/- , MdP	-\/\ , MdP	\-/- , MdP	\--- , MdP	/\/\ , MxP	/\-- , MxP	/\-\ , MxP	-\-\ , MxP	/\/- , FNP	-\/- , FNP	-\/\ , FNP	-\-- , FNP	-\-\ , FNP
GO:0003723=RNA_binding:	-\/- , MdP	-\-- , MdP	-\-\ , MdP	\--- , MdP	\\-- , MdP	/\-- , MxP	--\- , MxP	-\-- , MxP	-\-\ , MxP	---\ , FNP	-\/- , FNP	-\/\ , FNP	-\-- , FNP	-\-\ , FNP	\-\- , FNP
GO:0003676=nucleic_acid_binding:	-\-\ , MdP	-/-- , MxP	--\- , MxP	-\-\ , MxP	-/-- , FNP
GO:0000166=nucleotide_binding:	-\-\ , MdP	--\- , MxP	-\-\ , MxP	-\-\ , FNP
GO:0030020=extracellular_matrix_structural_constituent_conferring_tensile_strength:	//// , MdP	//-/ , MxP	-/-/ , MxP
GO:0003684=damaged_DNA_binding:	-\-\ , MdP	-\-\ , MxP
GO:0046961=hydrogen_ion_transporting_ATPase_activity , _rotational_mechanism:	-\/- , MdP	/\/\ , FNP	-\/\ , FNP
GO:0046933=hydrogen_ion_transporting_ATP_synthase_activity , _rotational_mechanism:	-\/- , MdP	/\/\ , FNP	-\/\ , FNP
GO:0046703=natural_killer_cell_lectin-like_receptor_binding:	-\-\ , MdP	/--\ , FNP
GO:0015405=P-P-bond-hydrolysis-driven_transporter_activity:	-\/- , MdP	/\/\ , FNP	-\/\ , FNP
GO:0015399=primary_active_transporter_activity:	-\/- , MdP	/\/\ , FNP	-\/\ , FNP
GO:0016864=intramolecular_oxidoreductase_activity , _transposing_S-S_bonds:	-\/- , MdP
GO:0005544=calcium-dependent_phospholipid_binding:	-/// , MdP
GO:0003756=protein_disulfide_isomerase_activity:	-\/- , MdP
GO:0003727=single-stranded_RNA_binding:	--\- , MdP
GO:0051539=4_iron , _4_sulfur_cluster_binding:	/\/\ , MxP	-\/\ , FNP
GO:0046872=metal_ion_binding:	-/-- , MxP	-/-- , FNP
GO:0043169=cation_binding:	-/-- , MxP	-/-- , FNP
GO:0043167=ion_binding:	-/-- , MxP	-/-- , FNP
GO:0042623=ATPase_activity , _coupled:	-\-\ , MxP	-\-\ , FNP
GO:0019843=rRNA_binding:	/\-- , MxP	-\/- , FNP
GO:0017111=nucleoside-triphosphatase_activity:	-\-\ , MxP	-\-\ , FNP
GO:0016887=ATPase_activity:	-\-\ , MxP	-\/\ , FNP	-\-\ , FNP
GO:0016876=ligase_activity , _forming_aminoacyl-tRNA_and_related_compounds:	-\-\ , MxP	-\-\ , FNP
GO:0016875=ligase_activity , _forming_carbon-oxygen_bonds:	-\-\ , MxP	-\-\ , FNP
GO:0016874=ligase_activity:	---\ , MxP	-\-\ , MxP	-\-\ , FNP
GO:0016818=hydrolase_activity , _acting_on_acid_anhydrides , _in_phosphorus-containing_anhydrides:	-\-\ , MxP	-\-\ , FNP
GO:0016817=hydrolase_activity , _acting_on_acid_anhydrides:	-\-\ , MxP	-\-\ , FNP
GO:0016779=nucleotidyltransferase_activity:	/\-\ , MxP	-\-\ , MxP	-\/\ , FNP
GO:0016773=phosphotransferase_activity , _alcohol_group_as_acceptor:	-/-/ , MxP	-/-- , MxP	-/-- , FNP
GO:0016741=transferase_activity , _transferring_one-carbon_groups:	-\-\ , MxP	-\-\ , FNP
GO:0016491=oxidoreductase_activity:	/\/\ , MxP	/\/\ , FNP
GO:0016462=pyrophosphatase_activity:	-\-\ , MxP	-\-\ , FNP
GO:0008168=methyltransferase_activity:	-\-\ , MxP	-\-\ , FNP
GO:0008026=ATP-dependent_helicase_activity:	-\-\ , MxP	-\-\ , FNP
GO:0004812=aminoacyl-tRNA_ligase_activity:	-\-\ , MxP	-\-\ , FNP
GO:0004713=protein-tyrosine_kinase_activity:	-/-- , MxP	-/-- , FNP
GO:0004672=protein_kinase_activity:	-/-/ , MxP	-/-- , MxP	-/-- , FNP
GO:0003899=DNA-directed_RNA_polymerase_activity:	/\-\ , MxP	-\-\ , MxP	-\/\ , FNP
GO:0046914=transition_metal_ion_binding:	-/-- , MxP
GO:0046912=transferase_activity , _transferring_acyl_groups , _acyl_groups_converted_into_alkyl_on_transfer:	-\\\ , MxP
GO:0031072=heat_shock_protein_binding:	/\-\ , MxP
GO:0030235=nitric-oxide_synthase_regulator_activity:	/\-- , MxP
GO:0019904=protein_domain_specific_binding:	/\-- , MxP
GO:0019199=transmembrane_receptor_protein_kinase_activity:	-/-/ , MxP
GO:0015288=porin_activity:	-\-\ , MxP
GO:0008270=zinc_ion_binding:	-/-- , MxP
GO:0008092=cytoskeletal_protein_binding:	-/-/ , MxP
GO:0005509=calcium_ion_binding:	//-/ , MxP
GO:0005201=extracellular_matrix_structural_constituent:	//-/ , MxP	-/-/ , MxP
GO:0004714=transmembrane_receptor_protein_tyrosine_kinase_activity:	-/-/ , MxP
GO:0004298=threonine_endopeptidase_activity:	/\-\ , MxP
GO:0003682=chromatin_binding:	--\- , MxP
GO:0003678=DNA_helicase_activity:	-\-\ , MxP
GO:0051540=metal_cluster_binding:	-\/\ , FNP
GO:0051536=iron-sulfur_cluster_binding:	-\/\ , FNP
GO:0042625=ATPase_activity , _coupled_to_transmembrane_movement_of_ions:	/\/\ , FNP
GO:0030528=transcription_regulator_activity:	-/\- , FNP
GO:0019829=cation-transporting_ATPase_activity:	/\/\ , FNP	-\/\ , FNP
GO:0016778=diphosphotransferase_activity:	-\\- , FNP
GO:0016772=transferase_activity , _transferring_phosphorus-containing_groups:	-/-- , FNP
GO:0016757=transferase_activity , _transferring_glycosyl_groups:	-/\/ , FNP
GO:0016676=oxidoreductase_activity , _acting_on_heme_group_of_donors , _oxygen_as_acceptor:	-\/- , FNP
GO:0016675=oxidoreductase_activity , _acting_on_heme_group_of_donors:	-\/- , FNP
GO:0016564=transcriptional_repressor_activity:	-/-- , FNP
GO:0016538=cyclin-dependent_protein_kinase_regulator_activity:	-\-\ , FNP
GO:0016301=kinase_activity:	-/-- , FNP
GO:0015020=glucuronosyltransferase_activity:	-/\/ , FNP
GO:0015002=heme-copper_terminal_oxidase_activity:	-\/- , FNP
GO:0008565=protein_transporter_activity:	-\/- , FNP
GO:0008553=hydrogen-exporting_ATPase_activity , _phosphorylative_mechanism:	/\/\ , FNP
GO:0008134=transcription_factor_binding:	-/-- , FNP
GO:0005089=Rho_guanyl-nucleotide_exchange_factor_activity:	-/-- , FNP
GO:0005088=Ras_guanyl-nucleotide_exchange_factor_activity:	-/-- , FNP
GO:0004749=ribose_phosphate_diphosphokinase_activity:	-\\- , FNP
GO:0004579=dolichyl-diphosphooligosaccharide-protein_glycotransferase_activity:	-\/- , FNP
GO:0004576=oligosaccharyl_transferase_activity:	-\/- , FNP
GO:0004129=cytochrome-c_oxidase_activity:	-\/- , FNP
GO:0003887=DNA-directed_DNA_polymerase_activity:	-\-\ , FNP
GO:0003714=transcription_corepressor_activity:	-/-- , FNP
GO:0003712=transcription_cofactor_activity:	-/-- , FNP
GO:0003697=single-stranded_DNA_binding:	-\-\ , FNP
GO:0003677=DNA_binding:	-/\- , FNP
InterPro
IPR013164=Cadherin-like:	//-- , MdP	/--- , MdP	//-/ , MxP	-/-/ , MxP	-/-- , MxP	//-- , FNP	-/-/ , FNP
IPR012677=Nucleotide-binding , :	-\-\ , MdP	--\- , MxP	\-\- , MxP	---/ , FNP	---\ , FNP	--\- , FNP
IPR009072=Histone-fold:	/-/\ , MdP	--/\ , MdP	-\/\ , MxP	\-\\ , MxP	/-/\ , FNP	--/- , FNP
IPR008994=Nucleic:	-\-\ , MdP	\--\ , MdP	\\-\ , MdP	-\-\ , MxP	-\-\ , FNP
IPR007125=Histone:	/-/\ , MdP	--/\ , MdP	-\/\ , MxP	\-\\ , MxP	/-/\ , FNP	--/- , FNP
IPR006649=Like-Sm:	-\-\ , MdP	-\-\ , MxP	-\-\ , FNP
IPR006081=Alpha:	\/\/ , MdP	\--- , MxP	\--- , FNP
IPR006080=Mammalian:	\/\/ , MdP	\--- , MxP	\--- , FNP
IPR003593=AAA:	-\-\ , MdP	-\-\ , MxP	-\-\ , FNP
IPR002366=Defensin:	\/\/ , MdP	\--- , MxP	\--- , FNP
IPR002194=Chaperonin:	-\-\ , MdP	/\-\ , MxP	-\-\ , FNP
IPR002126=Cadherin:	//-- , MdP	/--- , MdP	//-/ , MxP	-/-/ , MxP	-/-- , MxP	//-- , FNP	-/-/ , FNP
IPR001951=Histone:	---\ , MdP	---\ , MxP	-\/\ , FNP
IPR001844=Chaperonin:	-\-\ , MdP	/\-\ , MxP	-\-\ , FNP
IPR001680=WD-40:	-\-\ , MdP	-\-\ , MxP	-\-\ , FNP
IPR001650=Helicase , :	-\-\ , MdP	-\-\ , MxP	-\-\ , FNP
IPR001163=Like-Sm:	-\-\ , MdP	-\-\ , MxP	-\-\ , FNP
IPR000558=Histone:	/-/\ , MdP	/-/\ , MxP	/-/\ , FNP
IPR000504=RNA-binding:	-\-\ , MdP	--\- , MxP	\-\- , MxP	---/ , FNP	---\ , FNP	--\- , FNP
IPR000164=Histone:	--/\ , MdP	\--\ , MdP	--/- , MxP	\-\\ , MxP	--/- , FNP	\\-\ , FNP
IPR009030=Growth:	//-/ , MdP	-/-/ , MxP
IPR008161=Collagen:	//-/ , MdP	//-/ , MxP
IPR003619=MAD:	//-/ , MdP	//-/ , MxP
IPR002212=Matrix:	//-/ , MdP	-/-/ , MxP
IPR000885=Fibrillar:	//-/ , MdP	//-/ , MxP
IPR000647=CTF/NF-I:	//-/ , MdP	//-/ , MxP	-/-/ , MxP
IPR008921=DNA:	-\-\ , MdP	-\-\ , FNP
IPR002464=ATP-dependent:	-\-\ , MdP	-\-\ , FNP
IPR001208=MCM:	-\-\ , MdP	-\-\ , FNP
IPR000471=Interferon:	--\- , MdP	-/-- , FNP
IPR013323=SIAH-type:	/\\\ , MdP
IPR013032=EGF-like:	//-/ , MdP
IPR013010=Zinc:	/\\\ , MdP
IPR010920=Like-Sm:	-\-\ , MdP
IPR004162=Seven:	/\\\ , MdP
IPR002473=Small:	///\ , MdP
IPR001881=EGF-like:	//-/ , MdP
IPR001089=Small:	///\ , MdP
IPR000672=Tetrahydrofolate:	\\-\ , MdP
IPR000152=Aspartic:	//-/ , MdP
IPR012340=Nucleic:	-\-\ , MxP	-\-\ , FNP
IPR011545=DEAD/DEAH:	-\-\ , MxP	-\-\ , FNP
IPR011009=Protein:	-/-/ , MxP	-/-- , MxP	-/-- , FNP
IPR008950=GroEL-like:	/\-\ , MxP	-\-\ , FNP
IPR004365=nucleic:	-\-\ , MxP	-\-\ , FNP
IPR003959=AAA:	-\-\ , MxP	-\-\ , FNP
IPR002423=Chaperonin:	/\-\ , MxP	-\-\ , FNP
IPR002213=UDP-glucuronosyl/UDP-glucosyltransferase:	/-/- , MxP	-/\/ , FNP
IPR001965=Zinc:	-/-- , MxP	-/-- , FNP	---/ , FNP
IPR001245=Tyrosine:	-/-/ , MxP	-/-- , FNP
IPR000719=Protein:	-/-/ , MxP	-/-- , MxP	-/-- , FNP
IPR000717=Proteasome:	-\-\ , MxP	-\-- , FNP
IPR013584=RAP:	-\-\ , MxP
IPR013579=FAST:	-\-\ , MxP
IPR013320=Concanavalin:	-/-/ , MxP
IPR012560=FerA:	//-/ , MxP
IPR011173=Collagen:	//-/ , MxP
IPR011046=WD40-like:	-\-\ , MxP
IPR011011=Zinc:	-/-- , MxP
IPR010622=FAST:	-\-\ , MxP
IPR008991=Translation:	/\-- , MxP
IPR008985=Concanavalin:	-/-/ , MxP
IPR008379=4.1 , :	-/-/ , MxP
IPR008271=Serine/threonine:	-/-/ , MxP	-/-- , MxP
IPR008160=Collagen:	//-/ , MxP
IPR007482=Protein:	\\-/ , MxP
IPR007477=SAB:	-/-/ , MxP
IPR006210=EGF:	-/-/ , MxP
IPR006195=Aminoacyl-transfer:	-\-\ , MxP
IPR002119=Histone:	-\/\ , MxP
IPR001841=Zinc:	-/-- , MxP
IPR001813=Ribosomal:	/\-- , MxP
IPR001353=20S:	/\-\ , MxP
IPR001202=WW/Rsp5/WWP:	-/-- , MxP
IPR000626=Ubiquitin:	/\-- , MxP
IPR000308=14-3-3:	/\-- , MxP
IPR008266=Tyrosine:	-/-- , FNP
IPR005946=Ribose-phosphate:	-\\- , FNP
IPR003616=Post-SET:	-/\/ , FNP
IPR001589=Actin-binding , :	-/-/ , FNP
IPR001214=SET:	-/\/ , FNP
IPR001023=Heat:	-\-\ , FNP
IPR000842=Phosphoribosyl:	-\\- , FNP
IPR000836=Phosphoribosyltransferase:	-\\- , FNP
IPR000219=DH:	-/-- , FNP
