# Supplementary material for: Spatial and Temporal Analysis of Gene Expression during Growth and Fusion of the Mouse Facial Prominences
Source: PLoS One. 2009 Dec 16;4(12):e8066. doi: 10.1371/journal.pone.0008066 (PMC2789411; doi:10.1371/journal.pone.0008066)
Supplement: Table S3 — Functional Category Analysis A–D. Details of Functional Category Analysis for Predominantly Decreasing Trajectories (With 2-Fold Change Requirement). Using the Trajectory Clustering Algorithm with limma-derived p-values and an fdr of 0.01 (2-fold change requirement), the combined set of all MGI identifiers represented by probes in clusters with at least two decreases and no increases was tested for over-representation of annotations. For each term, values used in calculating the binomial distribution are given as follows for each of the three prominences (P for mandibular (MdP), X for maxillary (MxP) and N for frontonasal (FNP)): H - whether the category was called significant at the (unadjusted) 0.05 level with the binomial distribution, N - number of MGI identifiers annotated to any category over the set of all MGI identifiers, M - number of MGI identifiers annotated to the given category, K - number of MGI identifiers tested in the list, and x - number of MGI identifiers in the list annotated to the given category. Annotations for (A) GO Biological Process (GOBP); (B) GO Molecular Function (GOMF); (C) InterPro; and (D) KEGG. E–J. Details of Functional Category Analysis for Predominantly Decreasing Trajectories (No Fold Change Requirement). Using the Trajectory Clustering Algorithm with limma-derived p-values and an fdr of 0.01 (no fold change requirement), the combined set of all MGI identifiers represented by probes in clusters with at least two decreases and no increases was tested for over-representation of annotations. For each term, values used in calculating the binomial distribution are given as follows for each of the three prominences (P for mandibular (MdP), X for maxillary (MxP) and N for frontonasal (FNP)): H - whether the category was called significant at the (unadjusted) 0.05 level with the binomial distribution, N - number of MGI identifiers annotated to any category over the set of all MGI identifiers, M - number of MGI identifiers annotated to t [file pone.0008066.s013.xls]

## Sheet: TC_FCFilter_2Dec.overrep.PROBEC
Table S3A, Predominantly Decreasing: GO Biological Process (2 FC)
	H_P	N_P	M_P	K_P	x_P	H_X	N_X	M_X	K_X	x_X	H_N	N_N	M_N	K_N	x_N
GO:0001886=endothelial_cell_morphogenesis	1	13346	2	134	2	0	13346	2	131	0	0	13346	2	149	0
GO:0006928=cell_motility	1	13346	466	134	14	0	13346	466	131	5	0	13346	466	149	1
GO:0007275=multicellular_organismal_development	1	13346	2336	134	51	0	13346	2336	131	35	0	13346	2336	149	31
GO:0007423=sensory_organ_development	1	13346	163	134	9	0	13346	163	131	6	0	13346	163	149	5
GO:0008652=amino_acid_biosynthetic_process	1	13346	52	134	5	0	13346	52	131	2	0	13346	52	149	5
GO:0009082=branched_chain_family_amino_acid_biosynthetic_process	1	13346	2	134	2	0	13346	2	131	1	0	13346	2	149	1
GO:0009653=anatomical_structure_morphogenesis	1	13346	1341	134	30	0	13346	1341	131	20	0	13346	1341	149	10
GO:0009887=organ_morphogenesis	1	13346	588	134	16	0	13346	588	131	11	0	13346	588	149	5
GO:0030326=embryonic_limb_morphogenesis	1	13346	85	134	6	0	13346	85	131	6	0	13346	85	149	5
GO:0032501=multicellular_organismal_process	1	13346	2678	134	52	0	13346	2678	131	39	0	13346	2678	149	32
GO:0032502=developmental_process	1	13346	3464	134	55	0	13346	3464	131	38	0	13346	3464	149	40
GO:0035107=appendage_morphogenesis	1	13346	96	134	7	0	13346	96	131	6	0	13346	96	149	5
GO:0035108=limb_morphogenesis	1	13346	96	134	7	0	13346	96	131	6	0	13346	96	149	5
GO:0035113=embryonic_appendage_morphogenesis	1	13346	85	134	6	0	13346	85	131	6	0	13346	85	149	5
GO:0042471=ear_morphogenesis	1	13346	46	134	6	0	13346	46	131	3	0	13346	46	149	2
GO:0042472=inner_ear_morphogenesis	1	13346	43	134	6	0	13346	43	131	3	0	13346	43	149	2
GO:0043583=ear_development	1	13346	63	134	7	0	13346	63	131	3	0	13346	63	149	2
GO:0048513=organ_development	1	13346	1397	134	33	0	13346	1397	131	21	0	13346	1397	149	20
GO:0048598=embryonic_morphogenesis	1	13346	241	134	10	0	13346	241	131	9	0	13346	241	149	7
GO:0048731=system_development	1	13346	1771	134	37	0	13346	1771	131	24	0	13346	1771	149	23
GO:0048736=appendage_development	1	13346	96	134	7	0	13346	96	131	6	0	13346	96	149	5
GO:0048839=inner_ear_development	1	13346	60	134	7	0	13346	60	131	3	0	13346	60	149	2
GO:0048856=anatomical_structure_development	1	13346	2123	134	41	0	13346	2123	131	27	0	13346	2123	149	24
GO:0051674=localization_of_cell	1	13346	466	134	14	0	13346	466	131	5	0	13346	466	149	1
GO:0006544=glycine_metabolic_process	0	13346	9	134	2	0	13346	9	131	2	1	13346	9	149	5
GO:0006563=L-serine_metabolic_process	0	13346	14	134	2	0	13346	14	131	3	1	13346	14	149	4
GO:0009069=serine_family_amino_acid_metabolic_process	0	13346	28	134	3	0	13346	28	131	3	1	13346	28	149	7
Table S3B, Predominantly Decreasing: GO Molecular Function (2 FC)
	H_P	N_P	M_P	K_P	x_P	H_X	N_X	M_X	K_X	x_X	H_N	N_N	M_N	K_N	x_N
GO:0016763=transferase_activity,_transferring_pentosyl_groups	0	14569	31	141	2	1	14569	31	139	5	0	14569	31	160	3
Table S3C, Predominantly Decreasing: InterPro (2FC)
	H_P	N_P	M_P	K_P	x_P	H_X	N_X	M_X	K_X	x_X	H_N	N_N	M_N	K_N	x_N
IPR000024=Frizzled_CRD_region	1	15450	33	143	5	0	15450	33	145	1	0	15450	33	156	0
IPR001085=Glycine_hydroxymethyltransferase	0	15450	8	143	2	0	15450	8	145	2	1	15450	8	156	3
IPR001369=Purine_phosphorylase,_family_2	0	15450	6	143	2	0	15450	6	145	2	1	15450	6	156	3
IPR006084=DNA_repair_protein_(XPGC)/yeast_Rad	0	15450	6	143	1	0	15450	6	145	2	1	15450	6	156	3
IPR006085=XPG_N-terminal	0	15450	6	143	1	0	15450	6	145	2	1	15450	6	156	3
IPR006086=XPG_I	0	15450	6	143	1	0	15450	6	145	2	1	15450	6	156	3
IPR008918=Helix-hairpin-helix_motif,_class_2	0	15450	6	143	1	0	15450	6	145	2	1	15450	6	156	3
Table S3D, Predominantly Decreasing: KEGG (2FC)
	H_P	N_P	M_P	K_P	x_P	H_X	N_X	M_X	K_X	x_X	H_N	N_N	M_N	K_N	x_N
Nitrogen_metabolism	1	4196	16	39	4	0	4196	16	41	1	0	4196	16	57	2
Glycine,_serine_and_threonine_metabolism	0	4196	50	39	3	0	4196	50	41	3	1	4196	50	57	6
Cysteine_metabolism	0	4196	13	39	1	0	4196	13	41	2	1	4196	13	57	3
Cyanoamino_acid_metabolism	0	4196	9	39	2	0	4196	9	41	2	1	4196	9	57	3
One_carbon_pool_by_folate	0	4196	28	39	2	0	4196	28	41	2	1	4196	28	57	6
Methane_metabolism	0	4196	15	39	2	0	4196	15	41	3	1	4196	15	57	3
Table S3E, Predominantly Decreasing: GO Biological Process
	H_P	N_P	M_P	K_P	x_P	H_X	N_X	M_X	K_X	x_X	H_N	N_N	M_N	K_N	x_N
GO:0000087=M_phase_of_mitotic_cell_cycle	1	13346	258	1728	69	1	13346	258	1612	54	1	13346	258	1715	68
GO:0000278=mitotic_cell_cycle	1	13346	357	1728	84	1	13346	357	1612	70	1	13346	357	1715	89
GO:0000279=M_phase	1	13346	304	1728	79	1	13346	304	1612	64	1	13346	304	1715	78
GO:0006007=glucose_catabolic_process	1	13346	67	1728	23	1	13346	67	1612	19	1	13346	67	1715	22
GO:0006082=organic_acid_metabolic_process	1	13346	459	1728	99	1	13346	459	1612	97	1	13346	459	1715	97
GO:0006139=nucleobase,_nucleoside,_nucleotide_and_nucleic_acid_metabolic_process	1	13346	3911	1728	665	1	13346	3911	1612	598	1	13346	3911	1715	599
GO:0006259=DNA_metabolic_process	1	13346	860	1728	200	1	13346	860	1612	179	1	13346	860	1715	197
GO:0006260=DNA_replication	1	13346	219	1728	81	1	13346	219	1612	69	1	13346	219	1715	91
GO:0006261=DNA-dependent_DNA_replication	1	13346	80	1728	35	1	13346	80	1612	27	1	13346	80	1715	40
GO:0006270=DNA_replication_initiation	1	13346	31	1728	18	1	13346	31	1612	13	1	13346	31	1715	23
GO:0006281=DNA_repair	1	13346	263	1728	78	1	13346	263	1612	72	1	13346	263	1715	74
GO:0006350=transcription	1	13346	2632	1728	308	1	13346	2632	1612	288	1	13346	2632	1715	259
GO:0006364=rRNA_processing	1	13346	71	1728	36	1	13346	71	1612	30	1	13346	71	1715	32
GO:0006396=RNA_processing	1	13346	604	1728	172	1	13346	604	1612	142	1	13346	604	1715	149
GO:0006397=mRNA_processing	1	13346	449	1728	112	1	13346	449	1612	88	1	13346	449	1715	97
GO:0006399=tRNA_metabolic_process	1	13346	121	1728	39	1	13346	121	1612	40	1	13346	121	1715	40
GO:0006412=translation	1	13346	639	1728	113	1	13346	639	1612	130	1	13346	639	1715	138
GO:0006418=tRNA_aminoacylation_for_protein_translation	1	13346	66	1728	21	1	13346	66	1612	21	1	13346	66	1715	25
GO:0006457=protein_folding	1	13346	284	1728	58	1	13346	284	1612	55	1	13346	284	1715	73
GO:0006519=amino_acid_and_derivative_metabolic_process	1	13346	298	1728	74	1	13346	298	1612	69	1	13346	298	1715	81
GO:0006520=amino_acid_metabolic_process	1	13346	231	1728	61	1	13346	231	1612	59	1	13346	231	1715	66
GO:0006544=glycine_metabolic_process	1	13346	9	1728	7	1	13346	9	1612	7	1	13346	9	1715	7
GO:0006563=L-serine_metabolic_process	1	13346	14	1728	10	1	13346	14	1612	8	1	13346	14	1715	11
GO:0006807=nitrogen_compound_metabolic_process	1	13346	371	1728	81	1	13346	371	1612	73	1	13346	371	1715	85
GO:0006913=nucleocytoplasmic_transport	1	13346	173	1728	48	1	13346	173	1612	39	1	13346	173	1715	51
GO:0006950=response_to_stress	1	13346	713	1728	136	1	13346	713	1612	122	1	13346	713	1715	126
GO:0006974=response_to_DNA_damage_stimulus	1	13346	336	1728	93	1	13346	336	1612	83	1	13346	336	1715	83
GO:0007049=cell_cycle	1	13346	1029	1728	188	1	13346	1029	1612	169	1	13346	1029	1715	194
GO:0007067=mitosis	1	13346	255	1728	69	1	13346	255	1612	53	1	13346	255	1715	68
GO:0008380=RNA_splicing	1	13346	373	1728	95	1	13346	373	1612	76	1	13346	373	1715	84
GO:0008652=amino_acid_biosynthetic_process	1	13346	52	1728	19	1	13346	52	1612	19	1	13346	52	1715	20
GO:0009058=biosynthetic_process	1	13346	1444	1728	249	1	13346	1444	1612	260	1	13346	1444	1715	269
GO:0009069=serine_family_amino_acid_metabolic_process	1	13346	28	1728	15	1	13346	28	1612	12	1	13346	28	1715	15
GO:0009116=nucleoside_metabolic_process	1	13346	26	1728	14	1	13346	26	1612	11	1	13346	26	1715	14
GO:0009123=nucleoside_monophosphate_metabolic_process	1	13346	29	1728	13	1	13346	29	1612	12	1	13346	29	1715	12
GO:0009124=nucleoside_monophosphate_biosynthetic_process	1	13346	27	1728	13	1	13346	27	1612	12	1	13346	27	1715	12
GO:0009156=ribonucleoside_monophosphate_biosynthetic_process	1	13346	24	1728	12	1	13346	24	1612	12	1	13346	24	1715	11
GO:0009161=ribonucleoside_monophosphate_metabolic_process	1	13346	26	1728	12	1	13346	26	1612	12	1	13346	26	1715	11
GO:0009308=amine_metabolic_process	1	13346	341	1728	76	1	13346	341	1612	72	1	13346	341	1715	82
GO:0009309=amine_biosynthetic_process	1	13346	78	1728	26	1	13346	78	1612	22	1	13346	78	1715	27
GO:0009719=response_to_endogenous_stimulus	1	13346	354	1728	95	1	13346	354	1612	85	1	13346	354	1715	85
GO:0016043=cellular_component_organization_and_biogenesis	1	13346	3056	1728	378	1	13346	3056	1612	319	1	13346	3056	1715	364
GO:0016070=RNA_metabolic_process	1	13346	3069	1728	459	1	13346	3069	1612	418	1	13346	3069	1715	402
GO:0016071=mRNA_metabolic_process	1	13346	503	1728	118	1	13346	503	1612	93	1	13346	503	1715	104
GO:0016072=rRNA_metabolic_process	1	13346	71	1728	36	1	13346	71	1612	30	1	13346	71	1715	32
GO:0019219=regulation_of_nucleobase,_nucleoside,_nucleotide_and_nucleic_acid_metabolic_process	1	13346	2593	1728	297	1	13346	2593	1612	281	1	13346	2593	1715	254
GO:0019222=regulation_of_metabolic_process	1	13346	2880	1728	328	1	13346	2880	1612	318	1	13346	2880	1715	285
GO:0019320=hexose_catabolic_process	1	13346	67	1728	23	1	13346	67	1612	19	1	13346	67	1715	22
GO:0019538=protein_metabolic_process	1	13346	3565	1728	466	1	13346	3565	1612	472	1	13346	3565	1715	487
GO:0019752=carboxylic_acid_metabolic_process	1	13346	459	1728	99	1	13346	459	1612	97	1	13346	459	1715	97
GO:0022402=cell_cycle_process	1	13346	789	1728	137	1	13346	789	1612	126	1	13346	789	1715	146
GO:0022403=cell_cycle_phase	1	13346	384	1728	93	1	13346	384	1612	78	1	13346	384	1715	96
GO:0022613=ribonucleoprotein_complex_biogenesis_and_assembly	1	13346	340	1728	89	1	13346	340	1612	79	1	13346	340	1715	74
GO:0031323=regulation_of_cellular_metabolic_process	1	13346	2785	1728	321	1	13346	2785	1612	316	1	13346	2785	1715	282
GO:0032502=developmental_process	1	13346	3464	1728	390	1	13346	3464	1612	339	1	13346	3464	1715	336
GO:0042254=ribosome_biogenesis_and_assembly	1	13346	185	1728	49	1	13346	185	1612	46	1	13346	185	1715	43
GO:0043038=amino_acid_activation	1	13346	66	1728	21	1	13346	66	1612	21	1	13346	66	1715	25
GO:0043039=tRNA_aminoacylation	1	13346	66	1728	21	1	13346	66	1612	21	1	13346	66	1715	25
GO:0044249=cellular_biosynthetic_process	1	13346	630	1728	130	1	13346	630	1612	122	1	13346	630	1715	116
GO:0044260=cellular_macromolecule_metabolic_process	1	13346	3509	1728	454	1	13346	3509	1612	463	1	13346	3509	1715	478
GO:0044267=cellular_protein_metabolic_process	1	13346	3474	1728	454	1	13346	3474	1612	462	1	13346	3474	1715	476
GO:0046164=alcohol_catabolic_process	1	13346	67	1728	23	1	13346	67	1612	19	1	13346	67	1715	22
Table S3E, Predominantly Decreasing: GO Biological Process contd
	H_P	N_P	M_P	K_P	x_P	H_X	N_X	M_X	K_X	x_X	H_N	N_N	M_N	K_N	x_N
GO:0046365=monosaccharide_catabolic_process	1	13346	67	1728	23	1	13346	67	1612	19	1	13346	67	1715	22
GO:0050789=regulation_of_biological_process	1	13346	4404	1728	470	1	13346	4404	1612	443	1	13346	4404	1715	428
GO:0050794=regulation_of_cellular_process	1	13346	4066	1728	443	1	13346	4066	1612	416	1	13346	4066	1715	397
GO:0065003=macromolecular_complex_assembly	1	13346	400	1728	92	1	13346	400	1612	76	1	13346	400	1715	82
GO:0065007=biological_regulation	1	13346	4704	1728	512	1	13346	4704	1612	470	1	13346	4704	1715	462
GO:0006351=transcription,_DNA-dependent	1	13346	2433	1728	275	1	13346	2433	1612	265	0	13346	2433	1715	233
GO:0006413=translational_initiation	1	13346	90	1728	24	1	13346	90	1612	25	0	13346	90	1715	21
GO:0022618=protein-RNA_complex_assembly	1	13346	162	1728	42	1	13346	162	1612	36	0	13346	162	1715	33
GO:0032774=RNA_biosynthetic_process	1	13346	2439	1728	278	1	13346	2439	1612	266	0	13346	2439	1715	236
GO:0044248=cellular_catabolic_process	1	13346	471	1728	93	1	13346	471	1612	84	0	13346	471	1715	85
GO:0045449=regulation_of_transcription	1	13346	2547	1728	288	1	13346	2547	1612	271	0	13346	2547	1715	244
GO:0006096=glycolysis	1	13346	55	1728	20	0	13346	55	1612	16	1	13346	55	1715	18
GO:0006310=DNA_recombination	1	13346	67	1728	23	0	13346	67	1612	18	1	13346	67	1715	22
GO:0006564=L-serine_biosynthetic_process	1	13346	9	1728	6	0	13346	9	1612	4	1	13346	9	1715	7
GO:0006595=polyamine_metabolic_process	1	13346	22	1728	10	0	13346	22	1612	8	1	13346	22	1715	12
GO:0006606=protein_import_into_nucleus	1	13346	111	1728	28	0	13346	111	1612	21	1	13346	111	1715	33
GO:0008156=negative_regulation_of_DNA_replication	1	13346	12	1728	7	0	13346	12	1612	5	1	13346	12	1715	7
GO:0009070=serine_family_amino_acid_biosynthetic_process	1	13346	13	1728	9	0	13346	13	1612	7	1	13346	13	1715	9
GO:0016052=carbohydrate_catabolic_process	1	13346	72	1728	23	0	13346	72	1612	19	1	13346	72	1715	22
GO:0017038=protein_import	1	13346	120	1728	31	0	13346	120	1612	23	1	13346	120	1715	35
GO:0022411=cellular_component_disassembly	1	13346	28	1728	12	0	13346	28	1612	8	1	13346	28	1715	12
GO:0044271=nitrogen_compound_biosynthetic_process	1	13346	104	1728	30	0	13346	104	1612	23	1	13346	104	1715	30
GO:0044275=cellular_carbohydrate_catabolic_process	1	13346	72	1728	23	0	13346	72	1612	19	1	13346	72	1715	22
GO:0051169=nuclear_transport	1	13346	150	1728	39	0	13346	150	1612	29	1	13346	150	1715	42
GO:0051170=nuclear_import	1	13346	116	1728	29	0	13346	116	1612	21	1	13346	116	1715	34
GO:0051179=localization	1	13346	2903	1728	272	0	13346	2903	1612	249	1	13346	2903	1715	307
GO:0051301=cell_division	1	13346	412	1728	87	0	13346	412	1612	68	1	13346	412	1715	88
GO:0000075=cell_cycle_checkpoint	1	13346	39	1728	14	0	13346	39	1612	12	0	13346	39	1715	12
GO:0000077=DNA_damage_checkpoint	1	13346	23	1728	10	0	13346	23	1612	7	0	13346	23	1715	7
GO:0000375=RNA_splicing,_via_transesterification_reactions	1	13346	102	1728	27	0	13346	102	1612	18	0	13346	102	1715	20
GO:0000377=RNA_splicing,_via_transesterification_reactions_with_bulged_adenosine_as_nucleophile	1	13346	102	1728	27	0	13346	102	1612	18	0	13346	102	1715	20
GO:0000398=nuclear_mRNA_splicing,_via_spliceosome	1	13346	102	1728	27	0	13346	102	1612	18	0	13346	102	1715	20
GO:0000724=double-strand_break_repair_via_homologous_recombination	1	13346	7	1728	6	0	13346	7	1612	3	0	13346	7	1715	4
GO:0000725=recombinational_repair	1	13346	7	1728	6	0	13346	7	1612	3	0	13346	7	1715	4
GO:0006006=glucose_metabolic_process	1	13346	106	1728	28	0	13346	106	1612	23	0	13346	106	1715	25
GO:0006355=regulation_of_transcription,_DNA-dependent	1	13346	2407	1728	268	0	13346	2407	1612	258	0	13346	2407	1715	228
GO:0006997=nuclear_organization_and_biogenesis	1	13346	24	1728	11	0	13346	24	1612	7	0	13346	24	1715	6
GO:0009117=nucleotide_metabolic_process	1	13346	208	1728	51	0	13346	208	1612	42	0	13346	208	1715	41
GO:0009165=nucleotide_biosynthetic_process	1	13346	147	1728	37	0	13346	147	1612	32	0	13346	147	1715	30
GO:0022607=cellular_component_assembly	1	13346	465	1728	96	0	13346	465	1612	80	0	13346	465	1715	84
GO:0030154=cell_differentiation	1	13346	2228	1728	263	0	13346	2228	1612	231	0	13346	2228	1715	228
GO:0031570=DNA_integrity_checkpoint	1	13346	27	1728	12	0	13346	27	1612	9	0	13346	27	1715	9
GO:0042770=DNA_damage_response,_signal_transduction	1	13346	51	1728	17	0	13346	51	1612	12	0	13346	51	1715	13
GO:0043623=cellular_protein_complex_assembly	1	13346	64	1728	19	0	13346	64	1612	9	0	13346	64	1715	15
GO:0048869=cellular_developmental_process	1	13346	2228	1728	263	0	13346	2228	1612	231	0	13346	2228	1715	228
GO:0006284=base-excision_repair	0	13346	27	1728	10	1	13346	27	1612	11	1	13346	27	1715	13
GO:0009059=macromolecule_biosynthetic_process	0	13346	868	1728	132	1	13346	868	1612	150	1	13346	868	1715	157
GO:0009067=aspartate_family_amino_acid_biosynthetic_process	0	13346	12	1728	6	1	13346	12	1612	8	1	13346	12	1715	7
GO:0000097=sulfur_amino_acid_biosynthetic_process	0	13346	18	1728	5	1	13346	18	1612	9	0	13346	18	1715	6
GO:0006289=nucleotide-excision_repair	0	13346	30	1728	10	1	13346	30	1612	13	0	13346	30	1715	9
GO:0006555=methionine_metabolic_process	0	13346	9	1728	4	1	13346	9	1612	6	0	13346	9	1715	4
GO:0006730=one-carbon_compound_metabolic_process	0	13346	107	1728	21	1	13346	107	1612	26	0	13346	107	1715	24
GO:0006760=folic_acid_and_derivative_metabolic_process	0	13346	13	1728	6	1	13346	13	1612	10	0	13346	13	1715	6
GO:0008033=tRNA_processing	0	13346	53	1728	16	1	13346	53	1612	18	0	13346	53	1715	14
GO:0008610=lipid_biosynthetic_process	0	13346	275	1728	46	1	13346	275	1612	54	0	13346	275	1715	44
GO:0009063=amino_acid_catabolic_process	0	13346	29	1728	9	1	13346	29	1612	11	0	13346	29	1715	7
GO:0009066=aspartate_family_amino_acid_metabolic_process	0	13346	13	1728	6	1	13346	13	1612	9	0	13346	13	1715	7
GO:0009086=methionine_biosynthetic_process	0	13346	9	1728	4	1	13346	9	1612	6	0	13346	9	1715	4
GO:0009396=folic_acid_and_derivative_biosynthetic_process	0	13346	13	1728	6	1	13346	13	1612	10	0	13346	13	1715	6
GO:0032787=monocarboxylic_acid_metabolic_process	0	13346	209	1728	39	1	13346	209	1612	43	0	13346	209	1715	33
GO:0043283=biopolymer_metabolic_process	0	13346	5373	1728	774	1	13346	5373	1612	727	0	13346	5373	1715	703
GO:0046483=heterocycle_metabolic_process	0	13346	79	1728	17	1	13346	79	1612	22	0	13346	79	1715	19
Table S3E, Predominantly Decreasing: GO Biological Process contd
	H_P	N_P	M_P	K_P	x_P	H_X	N_X	M_X	K_X	x_X	H_N	N_N	M_N	K_N	x_N
GO:0000059=protein_import_into_nucleus,_docking	0	13346	29	1728	8	0	13346	29	1612	9	1	13346	29	1715	12
GO:0002566=somatic_diversification_of_immune_receptors_via_somatic_mutation	0	13346	8	1728	3	0	13346	8	1612	5	1	13346	8	1715	6
GO:0006353=transcription_termination	0	13346	8	1728	3	0	13346	8	1612	2	1	13346	8	1715	6
GO:0006596=polyamine_biosynthetic_process	0	13346	10	1728	6	0	13346	10	1612	3	1	13346	10	1715	7
GO:0006810=transport	0	13346	2433	1728	239	0	13346	2433	1612	218	1	13346	2433	1715	274
GO:0008216=spermidine_metabolic_process	0	13346	5	1728	3	0	13346	5	1612	3	1	13346	5	1715	5
GO:0016446=somatic_hypermutation_of_immunoglobulin_genes	0	13346	8	1728	3	0	13346	8	1612	5	1	13346	8	1715	6
GO:0032984=macromolecular_complex_disassembly	0	13346	16	1728	6	0	13346	16	1612	5	1	13346	16	1715	9
GO:0043241=protein_complex_disassembly	0	13346	16	1728	6	0	13346	16	1612	5	1	13346	16	1715	9
GO:0043624=cellular_protein_complex_disassembly	0	13346	16	1728	6	0	13346	16	1612	5	1	13346	16	1715	9
GO:0051052=regulation_of_DNA_metabolic_process	0	13346	40	1728	12	0	13346	40	1612	12	1	13346	40	1715	14
GO:0051053=negative_regulation_of_DNA_metabolic_process	0	13346	17	1728	8	0	13346	17	1612	7	1	13346	17	1715	10
GO:0051234=establishment_of_localization	0	13346	2473	1728	243	0	13346	2473	1612	223	1	13346	2473	1715	277
Table S3F, Predominantly Decreasing: GO Molecular Function
	H_P	N_P	M_P	K_P	x_P	H_X	N_X	M_X	K_X	x_X	H_N	N_N	M_N	K_N	x_N
GO:0000166=nucleotide_binding	1	14569	2511	1834	380	1	14569	2511	1740	366	1	14569	2511	1834	391
GO:0003676=nucleic_acid_binding	1	14569	3696	1834	552	1	14569	3696	1740	509	1	14569	3696	1834	523
GO:0003677=DNA_binding	1	14569	2335	1834	304	1	14569	2335	1740	266	1	14569	2335	1834	286
GO:0003723=RNA_binding	1	14569	1005	1834	207	1	14569	1005	1740	183	1	14569	1005	1834	189
GO:0003743=translation_initiation_factor_activity	1	14569	149	1834	37	1	14569	149	1740	40	1	14569	149	1834	35
GO:0004386=helicase_activity	1	14569	213	1834	59	1	14569	213	1740	57	1	14569	213	1834	51
GO:0004518=nuclease_activity	1	14569	148	1834	40	1	14569	148	1740	37	1	14569	148	1834	38
GO:0004519=endonuclease_activity	1	14569	82	1834	23	1	14569	82	1740	25	1	14569	82	1834	24
GO:0004540=ribonuclease_activity	1	14569	57	1834	20	1	14569	57	1740	17	1	14569	57	1834	19
GO:0004749=ribose_phosphate_diphosphokinase_activity	1	14569	9	1834	7	1	14569	9	1740	6	1	14569	9	1834	6
GO:0004812=aminoacyl-tRNA_ligase_activity	1	14569	70	1834	21	1	14569	70	1740	21	1	14569	70	1834	25
GO:0005524=ATP_binding	1	14569	1664	1834	271	1	14569	1664	1740	260	1	14569	1664	1834	276
GO:0008026=ATP-dependent_helicase_activity	1	14569	142	1834	43	1	14569	142	1740	42	1	14569	142	1834	37
GO:0008094=DNA-dependent_ATPase_activity	1	14569	33	1834	18	1	14569	33	1740	13	1	14569	33	1834	20
GO:0008135=translation_factor_activity,_nucleic_acid_binding	1	14569	208	1834	48	1	14569	208	1740	57	1	14569	208	1834	51
GO:0008168=methyltransferase_activity	1	14569	195	1834	44	1	14569	195	1740	48	1	14569	195	1834	53
GO:0015288=porin_activity	1	14569	42	1834	17	1	14569	42	1740	17	1	14569	42	1834	14
GO:0016462=pyrophosphatase_activity	1	14569	655	1834	116	1	14569	655	1740	106	1	14569	655	1834	130
GO:0016740=transferase_activity	1	14569	2103	1834	286	1	14569	2103	1740	298	1	14569	2103	1834	289
GO:0016741=transferase_activity,_transferring_one-carbon_groups	1	14569	199	1834	45	1	14569	199	1740	48	1	14569	199	1834	53
GO:0016763=transferase_activity,_transferring_pentosyl_groups	1	14569	31	1834	14	1	14569	31	1740	13	1	14569	31	1834	15
GO:0016787=hydrolase_activity	1	14569	2073	1834	307	1	14569	2073	1740	301	1	14569	2073	1834	329
GO:0016829=lyase_activity	1	14569	158	1834	40	1	14569	158	1740	37	1	14569	158	1834	38
GO:0016830=carbon-carbon_lyase_activity	1	14569	43	1834	16	1	14569	43	1740	14	1	14569	43	1834	16
GO:0016875=ligase_activity,_forming_carbon-oxygen_bonds	1	14569	70	1834	21	1	14569	70	1740	21	1	14569	70	1834	25
GO:0016876=ligase_activity,_forming_aminoacyl-tRNA_and_related_compounds	1	14569	70	1834	21	1	14569	70	1740	21	1	14569	70	1834	25
GO:0016887=ATPase_activity	1	14569	357	1834	75	1	14569	357	1740	65	1	14569	357	1834	75
GO:0017056=structural_constituent_of_nuclear_pore	1	14569	6	1834	5	1	14569	6	1740	5	1	14569	6	1834	5
GO:0017076=purine_nucleotide_binding	1	14569	2113	1834	319	1	14569	2113	1740	307	1	14569	2113	1834	336
GO:0030554=adenyl_nucleotide_binding	1	14569	1723	1834	280	1	14569	1723	1740	268	1	14569	1723	1834	283
GO:0042623=ATPase_activity,_coupled	1	14569	317	1834	70	1	14569	317	1740	60	1	14569	317	1834	68
GO:0043021=ribonucleoprotein_binding	1	14569	30	1834	12	1	14569	30	1740	11	1	14569	30	1834	13
GO:0043167=ion_binding	1	14569	3725	1834	382	1	14569	3725	1740	377	1	14569	3725	1834	362
GO:0043169=cation_binding	1	14569	3341	1834	312	1	14569	3341	1740	307	1	14569	3341	1834	298
GO:0045182=translation_regulator_activity	1	14569	211	1834	48	1	14569	211	1740	57	1	14569	211	1834	51
GO:0046872=metal_ion_binding	1	14569	3664	1834	377	1	14569	3664	1740	372	1	14569	3664	1834	358
GO:0046914=transition_metal_ion_binding	1	14569	2645	1834	282	1	14569	2645	1740	268	1	14569	2645	1834	265
GO:0000287=magnesium_ion_binding	1	14569	404	1834	75	1	14569	404	1740	85	0	14569	404	1834	69
GO:0003678=DNA_helicase_activity	1	14569	19	1834	10	1	14569	19	1740	10	0	14569	19	1834	8
GO:0004372=glycine_hydroxymethyltransferase_activity	1	14569	14	1834	9	1	14569	14	1740	9	0	14569	14	1834	7
GO:0005487=nucleocytoplasmic_transporter_activity	1	14569	18	1834	9	1	14569	18	1740	10	0	14569	18	1834	8
GO:0003899=DNA-directed_RNA_polymerase_activity	1	14569	51	1834	18	0	14569	51	1740	14	1	14569	51	1834	16
GO:0004527=exonuclease_activity	1	14569	76	1834	24	0	14569	76	1740	19	1	14569	76	1834	21
GO:0016817=hydrolase_activity,_acting_on_acid_anhydrides	1	14569	659	1834	116	0	14569	659	1740	106	1	14569	659	1834	130
GO:0016818=hydrolase_activity,_acting_on_acid_anhydrides,_in_phosphorus-containing_anhydrides	1	14569	657	1834	116	0	14569	657	1740	106	1	14569	657	1834	130
GO:0016891=endoribonuclease_activity,_producing_5'-phosphomonoesters	1	14569	27	1834	12	0	14569	27	1740	9	1	14569	27	1834	11
GO:0016893=endonuclease_activity,_active_with_either_ribo-_or_deoxyribonucleic_acids_and_producing_5'-phosphomonoesters	1	14569	27	1834	12	0	14569	27	1740	9	1	14569	27	1834	11
GO:0016978=lipoate-protein_ligase_B_activity	1	14569	5	1834	5	0	14569	5	1740	4	1	14569	5	1834	5
GO:0017111=nucleoside-triphosphatase_activity	1	14569	626	1834	109	0	14569	626	1740	99	1	14569	626	1834	125
GO:0051082=unfolded_protein_binding	1	14569	118	1834	30	0	14569	118	1740	23	1	14569	118	1834	29
GO:0004748=ribonucleoside-diphosphate_reductase_activity	1	14569	5	1834	5	0	14569	5	1740	4	0	14569	5	1834	4
GO:0016725=oxidoreductase_activity,_acting_on_CH2_groups	1	14569	5	1834	5	0	14569	5	1740	4	0	14569	5	1834	4
GO:0016728=oxidoreductase_activity,_acting_on_CH2_groups,_disulfide_as_acceptor	1	14569	5	1834	5	0	14569	5	1740	4	0	14569	5	1834	4
GO:0016778=diphosphotransferase_activity	1	14569	11	1834	7	0	14569	11	1740	6	0	14569	11	1834	6
GO:0016779=nucleotidyltransferase_activity	1	14569	137	1834	34	0	14569	137	1740	24	0	14569	137	1834	30
GO:0019200=carbohydrate_kinase_activity	1	14569	23	1834	13	0	14569	23	1740	9	0	14569	23	1834	9
GO:0003688=DNA_replication_origin_binding	0	14569	5	1834	4	1	14569	5	1740	5	1	14569	5	1834	5
GO:0004477=methenyltetrahydrofolate_cyclohydrolase_activity	0	14569	5	1834	4	1	14569	5	1740	5	1	14569	5	1834	5
GO:0004486=methylenetetrahydrofolate_dehydrogenase_activity	0	14569	5	1834	4	1	14569	5	1740	5	1	14569	5	1834	5
GO:0004488=methylenetetrahydrofolate_dehydrogenase_NADP+_activity	0	14569	5	1834	4	1	14569	5	1740	5	1	14569	5	1834	5
GO:0016874=ligase_activity	0	14569	505	1834	85	1	14569	505	1740	90	1	14569	505	1834	92
GO:0048037=cofactor_binding	0	14569	150	1834	33	1	14569	150	1740	35	1	14569	150	1834	35
Table S3F, Predominantly Decreasing: GO Molecular Function contd
	H_P	N_P	M_P	K_P	x_P	H_X	N_X	M_X	K_X	x_X	H_N	N_N	M_N	K_N	x_N
GO:0003824=catalytic_activity	0	14569	5547	1834	812	1	14569	5547	1740	806	0	14569	5547	1834	849
GO:0003882=CDP-diacylglycerol-serine_O-phosphatidyltransferase_activity	0	14569	6	1834	3	1	14569	6	1740	5	0	14569	6	1834	2
GO:0004239=methionyl_aminopeptidase_activity	0	14569	12	1834	6	1	14569	12	1740	7	0	14569	12	1834	6
GO:0016788=hydrolase_activity,_acting_on_ester_bonds	0	14569	626	1834	100	1	14569	626	1740	103	0	14569	626	1834	97
GO:0016835=carbon-oxygen_lyase_activity	0	14569	60	1834	15	1	14569	60	1740	17	0	14569	60	1834	13
GO:0017169=CDP-alcohol_phosphatidyltransferase_activity	0	14569	9	1834	4	1	14569	9	1740	6	0	14569	9	1834	3
GO:0050662=coenzyme_binding	0	14569	111	1834	24	1	14569	111	1740	27	0	14569	111	1834	26
GO:0050897=cobalt_ion_binding	0	14569	21	1834	8	1	14569	21	1740	9	0	14569	21	1834	7
GO:0004617=phosphoglycerate_dehydrogenase_activity	0	14569	6	1834	4	0	14569	6	1740	2	1	14569	6	1834	5
GO:0015145=monosaccharide_transporter_activity	0	14569	16	1834	5	0	14569	16	1740	1	1	14569	16	1834	8
GO:0015149=hexose_transporter_activity	0	14569	16	1834	5	0	14569	16	1740	1	1	14569	16	1834	8
GO:0016491=oxidoreductase_activity	0	14569	748	1834	107	0	14569	748	1740	102	1	14569	748	1834	124
GO:0016538=cyclin-dependent_protein_kinase_regulator_activity	0	14569	46	1834	13	0	14569	46	1740	8	1	14569	46	1834	15
GO:0016614=oxidoreductase_activity,_acting_on_CH-OH_group_of_donors	0	14569	107	1834	22	0	14569	107	1740	13	1	14569	107	1834	29
GO:0016616=oxidoreductase_activity,_acting_on_the_CH-OH_group_of_donors,_NAD_or_NADP_as_acceptor	0	14569	101	1834	21	0	14569	101	1740	13	1	14569	101	1834	27
GO:0016805=dipeptidase_activity	0	14569	10	1834	5	0	14569	10	1740	5	1	14569	10	1834	7
GO:0016831=carboxy-lyase_activity	0	14569	33	1834	11	0	14569	33	1740	10	1	14569	33	1834	12
GO:0019205=nucleobase,_nucleoside,_nucleotide_kinase_activity	0	14569	45	1834	10	0	14569	45	1740	13	1	14569	45	1834	16
GO:0019238=cyclohydrolase_activity	0	14569	7	1834	5	0	14569	7	1740	5	1	14569	7	1834	6
Table S3G, Predominantly Decreasing: InterPro
	H_P	N_P	M_P	K_P	x_P	H_X	N_X	M_X	K_X	x_X	H_N	N_N	M_N	K_N	x_N
IPR000836=Phosphoribosyltransferase	1	15450	16	1846	10	1	15450	16	1788	11	1	15450	16	1830	12
IPR001163=Like-Sm_ribonucleoprotein,_core	1	15450	27	1846	16	1	15450	27	1788	12	1	15450	27	1830	12
IPR001650=Helicase,_C-terminal	1	15450	157	1846	46	1	15450	157	1788	43	1	15450	157	1830	41
IPR001680=WD-40_repeat	1	15450	394	1846	84	1	15450	394	1788	80	1	15450	394	1830	90
IPR006649=Like-Sm_ribonucleoprotein,_eukaryotic_and_archaea-type,_core	1	15450	27	1846	16	1	15450	27	1788	12	1	15450	27	1830	12
IPR008994=Nucleic_acid-binding,_OB-fold	1	15450	124	1846	56	1	15450	124	1788	44	1	15450	124	1830	59
IPR010622=FAST_kinase_leucine-rich	1	15450	12	1846	8	1	15450	12	1788	8	1	15450	12	1830	9
IPR011545=DEAD/DEAH_box_helicase,_N-terminal	1	15450	159	1846	45	1	15450	159	1788	42	1	15450	159	1830	41
IPR012340=Nucleic_acid-binding,_OB-fold,_subgroup	1	15450	72	1846	30	1	15450	72	1788	24	1	15450	72	1830	28
IPR013579=FAST_kinase-like_protein,_subdomain_2	1	15450	12	1846	8	1	15450	12	1788	8	1	15450	12	1830	9
IPR013584=RAP_domain	1	15450	12	1846	8	1	15450	12	1788	8	1	15450	12	1830	9
IPR000842=Phosphoribosyl_pyrophosphate_synthetase	1	15450	7	1846	6	0	15450	7	1788	5	1	15450	7	1830	6
IPR001208=MCM	1	15450	18	1846	14	0	15450	18	1788	8	1	15450	18	1830	16
IPR001369=Purine_phosphorylase,_family_2	1	15450	6	1846	6	0	15450	6	1788	4	1	15450	6	1830	6
IPR001844=Chaperonin_Cpn60	1	15450	25	1846	13	0	15450	25	1788	9	1	15450	25	1830	13
IPR002075=Nuclear_transport_factor_2	1	15450	11	1846	7	0	15450	11	1788	7	1	15450	11	1830	8
IPR002194=Chaperonin_TCP-1	1	15450	24	1846	12	0	15450	24	1788	8	1	15450	24	1830	12
IPR002423=Chaperonin_Cpn60/TCP-1	1	15450	28	1846	13	0	15450	28	1788	9	1	15450	28	1830	13
IPR003593=AAA_ATPase	1	15450	142	1846	38	0	15450	142	1788	32	1	15450	142	1830	50
IPR004365=nucleic_acid_binding,_OB-fold,_tRNA/helicase-type	1	15450	14	1846	9	0	15450	14	1788	6	1	15450	14	1830	11
IPR008921=DNA_polymerase_III_clamp_loader_subunit,_C-terminal	1	15450	8	1846	6	0	15450	8	1788	1	1	15450	8	1830	7
IPR008950=GroEL-like_chaperone,_ATPase	1	15450	26	1846	13	0	15450	26	1788	9	1	15450	26	1830	13
IPR011046=WD40-like	1	15450	357	1846	67	0	15450	357	1788	63	1	15450	357	1830	69
IPR002464=ATP-dependent_helicase,_DEAH-box	1	15450	40	1846	14	0	15450	40	1788	11	0	15450	40	1830	13
IPR002917=GTP-binding_protein,_HSR1-related	1	15450	21	1846	11	0	15450	21	1788	8	0	15450	21	1830	7
IPR005946=Ribose-phosphate_pyrophosphokinase	1	15450	9	1846	7	0	15450	9	1788	6	0	15450	9	1830	6
IPR010920=Like-Sm_ribonucleoprotein-related,_core	1	15450	33	1846	16	0	15450	33	1788	12	0	15450	33	1830	12
IPR010987=Glutathione_S-transferase,_C-terminal-like	1	15450	36	1846	14	0	15450	36	1788	13	0	15450	36	1830	12
IPR000672=Tetrahydrofolate_dehydrogenase/cyclohydrolase	0	15450	6	1846	5	1	15450	6	1788	6	1	15450	6	1830	6
IPR007052=CS	0	15450	22	1846	8	1	15450	22	1788	11	0	15450	22	1830	8
IPR000738=WHEP-TRS	0	15450	12	1846	7	0	15450	12	1788	4	1	15450	12	1830	8
IPR000795=Protein_synthesis_factor,_GTP-binding	0	15450	35	1846	8	0	15450	35	1788	10	1	15450	35	1830	13
IPR000803=Facilitated_glucose_transporter	0	15450	10	1846	5	0	15450	10	1788	0	1	15450	10	1830	7
IPR001494=Importin-beta,_N-terminal	0	15450	29	1846	8	0	15450	29	1788	9	1	15450	29	1830	12
IPR002375=Purine/pyrimidine_phosphoribosyl_transferase	0	15450	7	1846	3	0	15450	7	1788	5	1	15450	7	1830	6
IPR003959=AAA_ATPase,_central_region	0	15450	72	1846	20	0	15450	72	1788	20	1	15450	72	1830	27
IPR004367=Cyclin,_C-terminal	0	15450	29	1846	11	0	15450	29	1788	8	1	15450	29	1830	13
IPR005612=CBF	0	15450	6	1846	5	0	15450	6	1788	4	1	15450	6	1830	6
IPR009000=Translation_factor	0	15450	38	1846	10	0	15450	38	1788	12	1	15450	38	1830	15
Table S3H, Predominantly Decreasing: KEGG
	H_P	N_P	M_P	K_P	x_P	H_X	N_X	M_X	K_X	x_X	H_N	N_N	M_N	K_N	x_N
Glycolysis_/_Gluconeogenesis	1	4196	70	517	20	1	4196	70	457	17	1	4196	70	540	23
Pentose_phosphate_pathway	1	4196	35	517	21	1	4196	35	457	16	1	4196	35	540	19
Purine_metabolism	1	4196	173	517	56	1	4196	173	457	47	1	4196	173	540	56
Pyrimidine_metabolism	1	4196	121	517	46	1	4196	121	457	31	1	4196	121	540	44
Glyoxylate_and_dicarboxylate_metabolism	1	4196	19	517	9	1	4196	19	457	9	1	4196	19	540	11
One_carbon_pool_by_folate	1	4196	28	517	17	1	4196	28	457	18	1	4196	28	540	15
Aminoacyl-tRNA_biosynthesis	1	4196	42	517	16	1	4196	42	457	15	1	4196	42	540	19
Cell_cycle	1	4196	228	517	57	1	4196	228	457	49	1	4196	228	540	64
Glycine,_serine_and_threonine_metabolism	1	4196	50	517	15	1	4196	50	457	15	0	4196	50	540	14
Starch_and_sucrose_metabolism	1	4196	61	517	16	1	4196	61	457	16	0	4196	61	540	12
Folate_biosynthesis	1	4196	38	517	14	1	4196	38	457	15	0	4196	38	540	11
Basal_transcription_factors	1	4196	34	517	11	1	4196	34	457	12	0	4196	34	540	11
Alanine_and_aspartate_metabolism	1	4196	30	517	12	0	4196	30	457	9	1	4196	30	540	12
Carbon_fixation	1	4196	34	517	15	0	4196	34	457	9	1	4196	34	540	12
DNA_polymerase	1	4196	32	517	12	0	4196	32	457	7	1	4196	32	540	11
RNA_polymerase	1	4196	35	517	11	0	4196	35	457	9	0	4196	35	540	9
Proteasome	1	4196	49	517	16	0	4196	49	457	11	0	4196	49	540	14
Phenylalanine,_tyrosine_and_tryptophan_biosynthesis	0	4196	12	517	5	1	4196	12	457	6	0	4196	12	540	5
Aminophosphonate_metabolism	0	4196	30	517	7	1	4196	30	457	11	0	4196	30	540	7
Cyanoamino_acid_metabolism	0	4196	9	517	5	1	4196	9	457	7	0	4196	9	540	4
Methane_metabolism	0	4196	15	517	6	1	4196	15	457	8	0	4196	15	540	5
Ubiquinone_biosynthesis	0	4196	13	517	5	0	4196	13	457	1	1	4196	13	540	7
Cysteine_metabolism	0	4196	13	517	6	0	4196	13	457	5	1	4196	13	540	9
Arginine_and_proline_metabolism	0	4196	54	517	14	0	4196	54	457	11	1	4196	54	540	17
Table S3J, Predominantly Decreasing: MGI Phenotype
	H_P	N_P	M_P	K_P	x_P	H_X	N_X	M_X	K_X	x_X	H_N	N_N	M_N	K_N	x_N
MP:0002022=lymphoma	1	4546	66	484	21	1	4546	66	425	19	1	4546	66	454	22
MP:0006205=embryonic_lethality_before_somite_formation	1	4546	340	484	83	1	4546	340	425	64	1	4546	340	454	73
MP:0000693=spleen_hyperplasia	0	4546	34	484	5	1	4546	34	425	13	0	4546	34	454	8
MP:0002718=abnormal_inner_cell_mass	0	4546	116	484	22	0	4546	116	425	19	1	4546	116	454	29
Table S3K, Predominantly Increasing: GO Biological Process (2 FC)
	H_P	N_P	M_P	K_P	x_P	H_X	N_X	M_X	K_X	x_X	H_N	N_N	M_N	K_N	x_N
GO:0000902=cell_morphogenesis	1	13346	626	767	74	1	13346	626	642	62	1	13346	626	655	59
GO:0000904=cellular_morphogenesis_during_differentiation	1	13346	264	767	43	1	13346	264	642	37	1	13346	264	655	39
GO:0001525=angiogenesis	1	13346	194	767	30	1	13346	194	642	23	1	13346	194	655	24
GO:0001568=blood_vessel_development	1	13346	290	767	40	1	13346	290	642	27	1	13346	290	655	29
GO:0001944=vasculature_development	1	13346	295	767	40	1	13346	295	642	27	1	13346	295	655	30
GO:0006817=phosphate_transport	1	13346	63	767	22	1	13346	63	642	10	1	13346	63	655	19
GO:0006928=cell_motility	1	13346	466	767	68	1	13346	466	642	55	1	13346	466	655	52
GO:0006935=chemotaxis	1	13346	76	767	16	1	13346	76	642	13	1	13346	76	655	12
GO:0007154=cell_communication	1	13346	2524	767	220	1	13346	2524	642	194	1	13346	2524	655	196
GO:0007155=cell_adhesion	1	13346	656	767	109	1	13346	656	642	97	1	13346	656	655	102
GO:0007165=signal_transduction	1	13346	2344	767	207	1	13346	2344	642	182	1	13346	2344	655	185
GO:0007166=cell_surface_receptor_linked_signal_transduction	1	13346	1117	767	131	1	13346	1117	642	114	1	13346	1117	655	104
GO:0007167=enzyme_linked_receptor_protein_signaling_pathway	1	13346	382	767	63	1	13346	382	642	56	1	13346	382	655	47
GO:0007169=transmembrane_receptor_protein_tyrosine_kinase_signaling_pathway	1	13346	232	767	36	1	13346	232	642	29	1	13346	232	655	23
GO:0007185=transmembrane_receptor_protein_tyrosine_phosphatase_signaling_pathway	1	13346	34	767	10	1	13346	34	642	12	1	13346	34	655	10
GO:0007218=neuropeptide_signaling_pathway	1	13346	42	767	10	1	13346	42	642	9	1	13346	42	655	8
GO:0007275=multicellular_organismal_development	1	13346	2336	767	275	1	13346	2336	642	213	1	13346	2336	655	220
GO:0007399=nervous_system_development	1	13346	787	767	103	1	13346	787	642	89	1	13346	787	655	89
GO:0007409=axonogenesis	1	13346	230	767	39	1	13346	230	642	36	1	13346	230	655	36
GO:0007411=axon_guidance	1	13346	137	767	27	1	13346	137	642	25	1	13346	137	655	25
GO:0007417=central_nervous_system_development	1	13346	257	767	32	1	13346	257	642	30	1	13346	257	655	29
GO:0007610=behavior	1	13346	248	767	31	1	13346	248	642	24	1	13346	248	655	27
GO:0007626=locomotory_behavior	1	13346	149	767	22	1	13346	149	642	18	1	13346	149	655	17
GO:0008045=motor_axon_guidance	1	13346	15	767	7	1	13346	15	642	7	1	13346	15	655	7
GO:0008283=cell_proliferation	1	13346	580	767	60	1	13346	580	642	52	1	13346	580	655	49
GO:0008285=negative_regulation_of_cell_proliferation	1	13346	149	767	24	1	13346	149	642	24	1	13346	149	655	23
GO:0009605=response_to_external_stimulus	1	13346	271	767	33	1	13346	271	642	29	1	13346	271	655	27
GO:0009653=anatomical_structure_morphogenesis	1	13346	1341	767	165	1	13346	1341	642	127	1	13346	1341	655	119
GO:0009887=organ_morphogenesis	1	13346	588	767	85	1	13346	588	642	61	1	13346	588	655	55
GO:0016337=cell-cell_adhesion	1	13346	226	767	30	1	13346	226	642	24	1	13346	226	655	31
GO:0016477=cell_migration	1	13346	407	767	68	1	13346	407	642	54	1	13346	407	655	52
GO:0022008=neurogenesis	1	13346	436	767	57	1	13346	436	642	46	1	13346	436	655	45
GO:0022610=biological_adhesion	1	13346	656	767	109	1	13346	656	642	97	1	13346	656	655	102
GO:0030030=cell_projection_organization_and_biogenesis	1	13346	335	767	46	1	13346	335	642	40	1	13346	335	655	40
GO:0030154=cell_differentiation	1	13346	2228	767	201	1	13346	2228	642	142	1	13346	2228	655	166
GO:0030182=neuron_differentiation	1	13346	366	767	50	1	13346	366	642	43	1	13346	366	655	44
GO:0030323=respiratory_tube_development	1	13346	97	767	19	1	13346	97	642	15	1	13346	97	655	19
GO:0030324=lung_development	1	13346	95	767	19	1	13346	95	642	15	1	13346	95	655	19
GO:0031175=neurite_development	1	13346	263	767	42	1	13346	263	642	38	1	13346	263	655	37
GO:0032501=multicellular_organismal_process	1	13346	2678	767	326	1	13346	2678	642	246	1	13346	2678	655	250
GO:0032502=developmental_process	1	13346	3464	767	332	1	13346	3464	642	258	1	13346	3464	655	267
GO:0032989=cellular_structure_morphogenesis	1	13346	626	767	74	1	13346	626	642	62	1	13346	626	655	59
GO:0032990=cell_part_morphogenesis	1	13346	335	767	46	1	13346	335	642	40	1	13346	335	655	40
GO:0035295=tube_development	1	13346	247	767	38	1	13346	247	642	29	1	13346	247	655	32
GO:0042127=regulation_of_cell_proliferation	1	13346	414	767	52	1	13346	414	642	41	1	13346	414	655	41
GO:0042330=taxis	1	13346	76	767	16	1	13346	76	642	13	1	13346	76	655	12
GO:0045597=positive_regulation_of_cell_differentiation	1	13346	68	767	19	1	13346	68	642	13	1	13346	68	655	12
GO:0048513=organ_development	1	13346	1397	767	182	1	13346	1397	642	136	1	13346	1397	655	127
GO:0048518=positive_regulation_of_biological_process	1	13346	974	767	97	1	13346	974	642	73	1	13346	974	655	75
GO:0048519=negative_regulation_of_biological_process	1	13346	1156	767	123	1	13346	1156	642	98	1	13346	1156	655	96
GO:0048522=positive_regulation_of_cellular_process	1	13346	892	767	88	1	13346	892	642	66	1	13346	892	655	69
GO:0048523=negative_regulation_of_cellular_process	1	13346	1097	767	116	1	13346	1097	642	94	1	13346	1097	655	92
GO:0048646=anatomical_structure_formation	1	13346	256	767	30	1	13346	256	642	26	1	13346	256	655	25
GO:0048666=neuron_development	1	13346	285	767	46	1	13346	285	642	39	1	13346	285	655	40
GO:0048667=neuron_morphogenesis_during_differentiation	1	13346	240	767	39	1	13346	240	642	36	1	13346	240	655	36
GO:0048699=generation_of_neurons	1	13346	425	767	53	1	13346	425	642	45	1	13346	425	655	44
GO:0048731=system_development	1	13346	1771	767	226	1	13346	1771	642	176	1	13346	1771	655	174
GO:0048812=neurite_morphogenesis	1	13346	240	767	39	1	13346	240	642	36	1	13346	240	655	36
GO:0048856=anatomical_structure_development	1	13346	2123	767	252	1	13346	2123	642	198	1	13346	2123	655	196
GO:0048858=cell_projection_morphogenesis	1	13346	335	767	46	1	13346	335	642	40	1	13346	335	655	40
GO:0048869=cellular_developmental_process	1	13346	2228	767	201	1	13346	2228	642	142	1	13346	2228	655	166
GO:0050789=regulation_of_biological_process	1	13346	4404	767	324	1	13346	4404	642	256	1	13346	4404	655	264
Table S3K, Predominantly Increasing: GO Biological Process (2 FC) contd
	H_P	N_P	M_P	K_P	x_P	H_X	N_X	M_X	K_X	x_X	H_N	N_N	M_N	K_N	x_N
GO:0050793=regulation_of_developmental_process	1	13346	361	767	46	1	13346	361	642	34	1	13346	361	655	33
GO:0050794=regulation_of_cellular_process	1	13346	4066	767	280	1	13346	4066	642	235	1	13346	4066	655	238
GO:0051014=actin_filament_severing	1	13346	6	767	4	1	13346	6	642	4	1	13346	6	655	4
GO:0051094=positive_regulation_of_developmental_process	1	13346	101	767	23	1	13346	101	642	16	1	13346	101	655	15
GO:0051674=localization_of_cell	1	13346	466	767	68	1	13346	466	642	55	1	13346	466	655	52
GO:0065007=biological_regulation	1	13346	4704	767	342	1	13346	4704	642	270	1	13346	4704	655	283
GO:0007050=cell_cycle_arrest	1	13346	52	767	10	1	13346	52	642	11	0	13346	52	655	7
GO:0007178=transmembrane_receptor_protein_serine/threonine_kinase_signaling_pathway	1	13346	116	767	17	1	13346	116	642	15	0	13346	116	655	14
GO:0007420=brain_development	1	13346	203	767	23	1	13346	203	642	24	0	13346	203	655	19
GO:0007517=muscle_development	1	13346	226	767	46	1	13346	226	642	24	0	13346	226	655	18
GO:0008015=circulation	1	13346	76	767	15	1	13346	76	642	12	0	13346	76	655	9
GO:0009611=response_to_wounding	1	13346	151	767	20	1	13346	151	642	20	0	13346	151	655	15
GO:0030595=leukocyte_chemotaxis	1	13346	15	767	6	1	13346	15	642	6	0	13346	15	655	4
GO:0030902=hindbrain_development	1	13346	43	767	12	1	13346	43	642	10	0	13346	43	655	7
GO:0042692=muscle_cell_differentiation	1	13346	91	767	25	1	13346	91	642	13	0	13346	91	655	9
GO:0045595=regulation_of_cell_differentiation	1	13346	197	767	26	1	13346	197	642	24	0	13346	197	655	20
GO:0050900=leukocyte_migration	1	13346	22	767	6	1	13346	22	642	6	0	13346	22	655	4
GO:0001755=neural_crest_cell_migration	1	13346	47	767	18	0	13346	47	642	5	1	13346	47	655	12
GO:0001756=somitogenesis	1	13346	46	767	13	0	13346	46	642	7	1	13346	46	655	14
GO:0002009=morphogenesis_of_an_epithelium	1	13346	163	767	20	0	13346	163	642	13	1	13346	163	655	20
GO:0006820=anion_transport	1	13346	132	767	24	0	13346	132	642	13	1	13346	132	655	22
GO:0007389=pattern_specification_process	1	13346	269	767	35	0	13346	269	642	21	1	13346	269	655	28
GO:0009888=tissue_development	1	13346	289	767	31	0	13346	289	642	25	1	13346	289	655	37
GO:0009892=negative_regulation_of_metabolic_process	1	13346	500	767	50	0	13346	500	642	31	1	13346	500	655	44
GO:0009952=anterior/posterior_pattern_formation	1	13346	147	767	19	0	13346	147	642	8	1	13346	147	655	17
GO:0014031=mesenchymal_cell_development	1	13346	80	767	21	0	13346	80	642	10	1	13346	80	655	15
GO:0014032=neural_crest_cell_development	1	13346	58	767	19	0	13346	58	642	9	1	13346	58	655	13
GO:0014033=neural_crest_cell_differentiation	1	13346	58	767	19	0	13346	58	642	9	1	13346	58	655	13
GO:0015698=inorganic_anion_transport	1	13346	114	767	24	0	13346	114	642	13	1	13346	114	655	21
GO:0016481=negative_regulation_of_transcription	1	13346	368	767	39	0	13346	368	642	19	1	13346	368	655	35
GO:0030198=extracellular_matrix_organization_and_biogenesis	1	13346	72	767	16	0	13346	72	642	10	1	13346	72	655	16
GO:0030199=collagen_fibril_organization	1	13346	20	767	7	0	13346	20	642	4	1	13346	20	655	6
GO:0031324=negative_regulation_of_cellular_metabolic_process	1	13346	440	767	41	0	13346	440	642	23	1	13346	440	655	37
GO:0035282=segmentation	1	13346	60	767	14	0	13346	60	642	8	1	13346	60	655	15
GO:0043062=extracellular_structure_organization_and_biogenesis	1	13346	110	767	18	0	13346	110	642	13	1	13346	110	655	19
GO:0045934=negative_regulation_of_nucleobase,_nucleoside,_nucleotide_and_nucleic_acid_metabolic_process	1	13346	393	767	39	0	13346	393	642	21	1	13346	393	655	35
GO:0048468=cell_development	1	13346	1692	767	143	0	13346	1692	642	106	1	13346	1692	655	119
GO:0048514=blood_vessel_morphogenesis	1	13346	248	767	35	0	13346	248	642	23	1	13346	248	655	26
GO:0048598=embryonic_morphogenesis	1	13346	241	767	29	0	13346	241	642	17	1	13346	241	655	24
GO:0048762=mesenchymal_cell_differentiation	1	13346	82	767	21	0	13346	82	642	10	1	13346	82	655	15
GO:0000186=activation_of_MAPKK_activity	1	13346	9	767	4	0	13346	9	642	1	0	13346	9	655	2
GO:0002507=tolerance_induction	1	13346	3	767	3	0	13346	3	642	1	0	13346	3	655	1
GO:0002513=tolerance_induction_to_self_antigen	1	13346	3	767	3	0	13346	3	642	1	0	13346	3	655	1
GO:0002514=B_cell_tolerance_induction	1	13346	3	767	3	0	13346	3	642	1	0	13346	3	655	1
GO:0002517=T_cell_tolerance_induction	1	13346	3	767	3	0	13346	3	642	1	0	13346	3	655	1
GO:0002643=regulation_of_tolerance_induction	1	13346	3	767	3	0	13346	3	642	1	0	13346	3	655	1
GO:0002645=positive_regulation_of_tolerance_induction	1	13346	3	767	3	0	13346	3	642	1	0	13346	3	655	1
GO:0002649=regulation_of_tolerance_induction_to_self_antigen	1	13346	3	767	3	0	13346	3	642	1	0	13346	3	655	1
GO:0002651=positive_regulation_of_tolerance_induction_to_self_antigen	1	13346	3	767	3	0	13346	3	642	1	0	13346	3	655	1
GO:0002661=regulation_of_B_cell_tolerance_induction	1	13346	3	767	3	0	13346	3	642	1	0	13346	3	655	1
GO:0002663=positive_regulation_of_B_cell_tolerance_induction	1	13346	3	767	3	0	13346	3	642	1	0	13346	3	655	1
GO:0002664=regulation_of_T_cell_tolerance_induction	1	13346	3	767	3	0	13346	3	642	1	0	13346	3	655	1
GO:0002666=positive_regulation_of_T_cell_tolerance_induction	1	13346	3	767	3	0	13346	3	642	1	0	13346	3	655	1
GO:0006366=transcription_from_RNA_polymerase_II_promoter	1	13346	587	767	53	0	13346	587	642	38	0	13346	587	655	36
GO:0006811=ion_transport	1	13346	459	767	47	0	13346	459	642	23	0	13346	459	655	37
GO:0006816=calcium_ion_transport	1	13346	77	767	13	0	13346	77	642	2	0	13346	77	655	7
GO:0006936=muscle_contraction	1	13346	80	767	29	0	13346	80	642	6	0	13346	80	655	7
GO:0006937=regulation_of_muscle_contraction	1	13346	35	767	11	0	13346	35	642	3	0	13346	35	655	4
GO:0006941=striated_muscle_contraction	1	13346	15	767	7	0	13346	15	642	1	0	13346	15	655	0
GO:0007398=ectoderm_development	1	13346	106	767	17	0	13346	106	642	12	0	13346	106	655	11
GO:0007494=midgut_development	1	13346	3	767	3	0	13346	3	642	1	0	13346	3	655	0
GO:0007497=posterior_midgut_development	1	13346	3	767	3	0	13346	3	642	1	0	13346	3	655	0
Table S3K, Predominantly Increasing: GO Biological Process (2 FC) contd
	H_P	N_P	M_P	K_P	x_P	H_X	N_X	M_X	K_X	x_X	H_N	N_N	M_N	K_N	x_N
GO:0007507=heart_development	1	13346	257	767	36	0	13346	257	642	17	0	13346	257	655	15
GO:0007519=striated_muscle_development	1	13346	157	767	32	0	13346	157	642	13	0	13346	157	655	11
GO:0007588=excretion	1	13346	9	767	4	0	13346	9	642	2	0	13346	9	655	3
GO:0008016=regulation_of_heart_contraction	1	13346	38	767	8	0	13346	38	642	4	0	13346	38	655	4
GO:0008217=blood_pressure_regulation	1	13346	16	767	7	0	13346	16	642	2	0	13346	16	655	3
GO:0008284=positive_regulation_of_cell_proliferation	1	13346	214	767	26	0	13346	214	642	18	0	13346	214	655	17
GO:0008544=epidermis_development	1	13346	90	767	15	0	13346	90	642	11	0	13346	90	655	9
GO:0009790=embryonic_development	1	13346	567	767	64	0	13346	567	642	38	0	13346	567	655	43
GO:0009792=embryonic_development_ending_in_birth_or_egg_hatching	1	13346	275	767	30	0	13346	275	642	20	0	13346	275	655	23
GO:0009893=positive_regulation_of_metabolic_process	1	13346	452	767	42	0	13346	452	642	36	0	13346	452	655	31
GO:0021700=developmental_maturation	1	13346	111	767	19	0	13346	111	642	6	0	13346	111	655	8
GO:0030239=myofibril_assembly	1	13346	19	767	9	0	13346	19	642	0	0	13346	19	655	0
GO:0030516=regulation_of_axon_extension	1	13346	34	767	9	0	13346	34	642	3	0	13346	34	655	5
GO:0030517=negative_regulation_of_axon_extension	1	13346	22	767	7	0	13346	22	642	1	0	13346	22	655	3
GO:0031032=actomyosin_structure_organization_and_biogenesis	1	13346	30	767	9	0	13346	30	642	0	0	13346	30	655	0
GO:0031325=positive_regulation_of_cellular_metabolic_process	1	13346	432	767	41	0	13346	432	642	35	0	13346	432	655	30
GO:0033058=directional_locomotion	1	13346	4	767	3	0	13346	4	642	0	0	13346	4	655	0
GO:0035239=tube_morphogenesis	1	13346	169	767	21	0	13346	169	642	14	0	13346	169	655	14
GO:0040011=locomotion	1	13346	107	767	15	0	13346	107	642	12	0	13346	107	655	5
GO:0042221=response_to_chemical_stimulus	1	13346	264	767	28	0	13346	264	642	18	0	13346	264	655	18
GO:0042475=odontogenesis_sensu_Vertebrata	1	13346	57	767	10	0	13346	57	642	5	0	13346	57	655	7
GO:0043009=chordate_embryonic_development	1	13346	272	767	30	0	13346	272	642	20	0	13346	272	655	23
GO:0043056=forward_locomotion	1	13346	4	767	3	0	13346	4	642	0	0	13346	4	655	0
GO:0043588=skin_development	1	13346	11	767	5	0	13346	11	642	1	0	13346	11	655	3
GO:0045103=intermediate_filament-based_process	1	13346	26	767	7	0	13346	26	642	2	0	13346	26	655	4
GO:0045109=intermediate_filament_organization	1	13346	9	767	4	0	13346	9	642	1	0	13346	9	655	0
GO:0045214=sarcomere_organization	1	13346	16	767	7	0	13346	16	642	0	0	13346	16	655	0
GO:0045445=myoblast_differentiation	1	13346	58	767	20	0	13346	58	642	5	0	13346	58	655	6
GO:0045598=regulation_of_fat_cell_differentiation	1	13346	10	767	5	0	13346	10	642	1	0	13346	10	655	3
GO:0045600=positive_regulation_of_fat_cell_differentiation	1	13346	4	767	4	0	13346	4	642	1	0	13346	4	655	2
GO:0045663=positive_regulation_of_myoblast_differentiation	1	13346	8	767	5	0	13346	8	642	1	0	13346	8	655	3
GO:0045935=positive_regulation_of_nucleobase,_nucleoside,_nucleotide_and_nucleic_acid_metabolic_process	1	13346	401	767	39	0	13346	401	642	32	0	13346	401	655	27
GO:0045941=positive_regulation_of_transcription	1	13346	394	767	39	0	13346	394	642	32	0	13346	394	655	27
GO:0048010=vascular_endothelial_growth_factor_receptor_signaling_pathway	1	13346	8	767	4	0	13346	8	642	1	0	13346	8	655	1
GO:0048469=cell_maturation	1	13346	92	767	16	0	13346	92	642	3	0	13346	92	655	5
GO:0048627=myoblast_development	1	13346	35	767	12	0	13346	35	642	1	0	13346	35	655	0
GO:0048628=myoblast_maturation	1	13346	35	767	12	0	13346	35	642	1	0	13346	35	655	0
GO:0048637=skeletal_muscle_development	1	13346	94	767	24	0	13346	94	642	8	0	13346	94	655	9
GO:0048644=muscle_morphogenesis	1	13346	7	767	4	0	13346	7	642	0	0	13346	7	655	0
GO:0048675=axon_extension	1	13346	52	767	11	0	13346	52	642	5	0	13346	52	655	5
GO:0048741=skeletal_muscle_fiber_development	1	13346	86	767	23	0	13346	86	642	7	0	13346	86	655	8
GO:0048747=muscle_fiber_development	1	13346	86	767	23	0	13346	86	642	7	0	13346	86	655	8
GO:0050767=regulation_of_neurogenesis	1	13346	71	767	13	0	13346	71	642	4	0	13346	71	655	7
GO:0050768=negative_regulation_of_neurogenesis	1	13346	35	767	8	0	13346	35	642	2	0	13346	35	655	3
GO:0050770=regulation_of_axonogenesis	1	13346	53	767	12	0	13346	53	642	4	0	13346	53	655	7
GO:0050771=negative_regulation_of_axonogenesis	1	13346	23	767	7	0	13346	23	642	2	0	13346	23	655	3
GO:0051093=negative_regulation_of_developmental_process	1	13346	131	767	17	0	13346	131	642	15	0	13346	131	655	13
GO:0051146=striated_muscle_cell_differentiation	1	13346	33	767	11	0	13346	33	642	1	0	13346	33	655	0
GO:0051239=regulation_of_multicellular_organismal_process	1	13346	189	767	33	0	13346	189	642	17	0	13346	189	655	18
GO:0055001=muscle_cell_development	1	13346	19	767	9	0	13346	19	642	0	0	13346	19	655	0
GO:0055002=striated_muscle_cell_development	1	13346	19	767	9	0	13346	19	642	0	0	13346	19	655	0
GO:0055003=cardiac_myofibril_assembly	1	13346	6	767	4	0	13346	6	642	0	0	13346	6	655	0
GO:0055008=cardiac_muscle_morphogensis	1	13346	6	767	4	0	13346	6	642	0	0	13346	6	655	0
GO:0055009=atrial_cardiac_muscle_morphogenesis	1	13346	4	767	3	0	13346	4	642	0	0	13346	4	655	0
GO:0055013=cardiac_muscle_cell_development	1	13346	6	767	4	0	13346	6	642	0	0	13346	6	655	0
GO:0007156=homophilic_cell_adhesion	0	13346	88	767	12	1	13346	88	642	14	1	13346	88	655	16
GO:0007186=G-protein_coupled_receptor_protein_signaling_pathway	0	13346	315	767	30	1	13346	315	642	33	1	13346	315	655	31
GO:0030522=intracellular_receptor-mediated_signaling_pathway	0	13346	22	767	5	1	13346	22	642	6	1	13346	22	655	6
GO:0031958=corticosteroid_receptor_signaling_pathway	0	13346	4	767	2	1	13346	4	642	3	1	13346	4	655	3
GO:0042921=glucocorticoid_receptor_signaling_pathway	0	13346	4	767	2	1	13346	4	642	3	1	13346	4	655	3
GO:0045765=regulation_of_angiogenesis	0	13346	24	767	5	1	13346	24	642	6	1	13346	24	655	6
GO:0046068=cGMP_metabolic_process	0	13346	12	767	4	1	13346	12	642	5	1	13346	12	655	5
Table S3K, Predominantly Increasing: GO Biological Process (2 FC) contd
	H_P	N_P	M_P	K_P	x_P	H_X	N_X	M_X	K_X	x_X	H_N	N_N	M_N	K_N	x_N
GO:0001655=urogenital_system_development	0	13346	86	767	12	1	13346	86	642	12	0	13346	86	655	6
GO:0001656=metanephros_development	0	13346	50	767	8	1	13346	50	642	10	0	13346	50	655	3
GO:0001953=negative_regulation_of_cell-matrix_adhesion	0	13346	9	767	0	1	13346	9	642	4	0	13346	9	655	1
GO:0002376=immune_system_process	0	13346	431	767	40	1	13346	431	642	38	0	13346	431	655	32
GO:0007422=peripheral_nervous_system_development	0	13346	13	767	3	1	13346	13	642	5	0	13346	13	655	1
GO:0007596=blood_coagulation	0	13346	31	767	5	1	13346	31	642	7	0	13346	31	655	1
GO:0007599=hemostasis	0	13346	32	767	5	1	13346	32	642	7	0	13346	32	655	1
GO:0008090=retrograde_axon_cargo_transport	0	13346	14	767	0	1	13346	14	642	5	0	13346	14	655	3
GO:0008228=opsonization	0	13346	4	767	1	1	13346	4	642	3	0	13346	4	655	1
GO:0009966=regulation_of_signal_transduction	0	13346	370	767	30	1	13346	370	642	35	0	13346	370	655	25
GO:0009968=negative_regulation_of_signal_transduction	0	13346	113	767	14	1	13346	113	642	21	0	13346	113	655	10
GO:0022407=regulation_of_cell-cell_adhesion	0	13346	12	767	1	1	13346	12	642	5	0	13346	12	655	2
GO:0022408=negative_regulation_of_cell-cell_adhesion	0	13346	9	767	0	1	13346	9	642	4	0	13346	9	655	1
GO:0030099=myeloid_cell_differentiation	0	13346	100	767	9	1	13346	100	642	13	0	13346	100	655	11
GO:0030334=regulation_of_cell_migration	0	13346	86	767	10	1	13346	86	642	12	0	13346	86	655	5
GO:0030509=BMP_signaling_pathway	0	13346	41	767	8	1	13346	41	642	8	0	13346	41	655	6
GO:0030510=regulation_of_BMP_signaling_pathway	0	13346	16	767	4	1	13346	16	642	5	0	13346	16	655	2
GO:0030514=negative_regulation_of_BMP_signaling_pathway	0	13346	12	767	4	1	13346	12	642	5	0	13346	12	655	2
GO:0042060=wound_healing	0	13346	60	767	9	1	13346	60	642	10	0	13346	60	655	4
GO:0045596=negative_regulation_of_cell_differentiation	0	13346	96	767	9	1	13346	96	642	13	0	13346	96	655	10
GO:0045637=regulation_of_myeloid_cell_differentiation	0	13346	62	767	8	1	13346	62	642	12	0	13346	62	655	7
GO:0050817=coagulation	0	13346	32	767	5	1	13346	32	642	7	0	13346	32	655	1
GO:0050878=regulation_of_body_fluids	0	13346	42	767	7	1	13346	42	642	8	0	13346	42	655	3
GO:0051145=smooth_muscle_cell_differentiation	0	13346	10	767	2	1	13346	10	642	5	0	13346	10	655	1
GO:0001501=skeletal_development	0	13346	205	767	18	0	13346	205	642	16	1	13346	205	655	32
GO:0001503=ossification	0	13346	88	767	3	0	13346	88	642	6	1	13346	88	655	15
GO:0003002=regionalization	0	13346	190	767	21	0	13346	190	642	12	1	13346	190	655	20
GO:0007187=G-protein_signaling,_coupled_to_cyclic_nucleotide_second_messenger	0	13346	42	767	2	0	13346	42	642	3	1	13346	42	655	10
GO:0007188=G-protein_signaling,_coupled_to_cAMP_nucleotide_second_messenger	0	13346	40	767	2	0	13346	40	642	3	1	13346	40	655	10
GO:0007189=G-protein_signaling,_adenylate_cyclase_activating_pathway	0	13346	30	767	1	0	13346	30	642	2	1	13346	30	655	8
GO:0007190=adenylate_cyclase_activation	0	13346	9	767	0	0	13346	9	642	0	1	13346	9	655	4
GO:0009187=cyclic_nucleotide_metabolic_process	0	13346	36	767	5	0	13346	36	642	7	1	13346	36	655	10
GO:0009190=cyclic_nucleotide_biosynthetic_process	0	13346	23	767	2	0	13346	23	642	5	1	13346	23	655	6
GO:0015918=sterol_transport	0	13346	6	767	1	0	13346	6	642	1	1	13346	6	655	4
GO:0016331=morphogenesis_of_embryonic_epithelium	0	13346	103	767	14	0	13346	103	642	9	1	13346	103	655	15
GO:0019933=cAMP-mediated_signaling	0	13346	47	767	2	0	13346	47	642	3	1	13346	47	655	10
GO:0019935=cyclic-nucleotide-mediated_signaling	0	13346	49	767	2	0	13346	49	642	3	1	13346	49	655	10
GO:0030282=bone_mineralization	0	13346	16	767	1	0	13346	16	642	2	1	13346	16	655	7
GO:0030301=cholesterol_transport	0	13346	6	767	1	0	13346	6	642	1	1	13346	6	655	4
GO:0030866=cortical_actin_cytoskeleton_organization_and_biogenesis	0	13346	24	767	1	0	13346	24	642	1	1	13346	24	655	6
GO:0031214=biomineral_formation	0	13346	88	767	3	0	13346	88	642	6	1	13346	88	655	15
GO:0031279=regulation_of_cyclase_activity	0	13346	9	767	0	0	13346	9	642	0	1	13346	9	655	4
GO:0031281=positive_regulation_of_cyclase_activity	0	13346	9	767	0	0	13346	9	642	0	1	13346	9	655	4
GO:0045761=regulation_of_adenylate_cyclase_activity	0	13346	9	767	0	0	13346	9	642	0	1	13346	9	655	4
GO:0045762=positive_regulation_of_adenylate_cyclase_activity	0	13346	9	767	0	0	13346	9	642	0	1	13346	9	655	4
GO:0046849=bone_remodeling	0	13346	92	767	3	0	13346	92	642	6	1	13346	92	655	15
GO:0048265=response_to_pain	0	13346	8	767	2	0	13346	8	642	2	1	13346	8	655	5
GO:0048384=retinoic_acid_receptor_signaling_pathway	0	13346	4	767	2	0	13346	4	642	2	1	13346	4	655	3
GO:0048771=tissue_remodeling	0	13346	107	767	7	0	13346	107	642	9	1	13346	107	655	18
GO:0051216=cartilage_development	0	13346	47	767	5	0	13346	47	642	3	1	13346	47	655	11
GO:0051339=regulation_of_lyase_activity	0	13346	9	767	0	0	13346	9	642	0	1	13346	9	655	4
GO:0051349=positive_regulation_of_lyase_activity	0	13346	9	767	0	0	13346	9	642	0	1	13346	9	655	4
Table S3L, Predominantly Increasing: GO Molecular Function (2 FC)
	H_P	N_P	M_P	K_P	x_P	H_X	N_X	M_X	K_X	x_X	H_N	N_N	M_N	K_N	x_N
GO:0001871=pattern_binding	1	14569	99	829	22	1	14569	99	698	24	1	14569	99	721	21
GO:0003700=transcription_factor_activity	1	14569	951	829	105	1	14569	951	698	77	1	14569	951	721	83
GO:0004714=transmembrane_receptor_protein_tyrosine_kinase_activity	1	14569	84	829	21	1	14569	84	698	20	1	14569	84	721	15
GO:0004871=signal_transducer_activity	1	14569	1329	829	143	1	14569	1329	698	122	1	14569	1329	721	108
GO:0004872=receptor_activity	1	14569	1089	829	131	1	14569	1089	698	105	1	14569	1089	721	98
GO:0004888=transmembrane_receptor_activity	1	14569	398	829	73	1	14569	398	698	60	1	14569	398	721	57
GO:0004896=hematopoietin/interferon-class_D200-domain_cytokine_receptor_activity	1	14569	29	829	11	1	14569	29	698	7	1	14569	29	721	9
GO:0005102=receptor_binding	1	14569	404	829	45	1	14569	404	698	46	1	14569	404	721	41
GO:0005201=extracellular_matrix_structural_constituent	1	14569	70	829	22	1	14569	70	698	14	1	14569	70	721	22
GO:0005488=binding	1	14569	11159	829	690	1	14569	11159	698	584	1	14569	11159	721	599
GO:0005509=calcium_ion_binding	1	14569	653	829	93	1	14569	653	698	78	1	14569	653	721	86
GO:0005515=protein_binding	1	14569	5798	829	408	1	14569	5798	698	342	1	14569	5798	721	367
GO:0005539=glycosaminoglycan_binding	1	14569	94	829	20	1	14569	94	698	23	1	14569	94	721	20
GO:0005544=calcium-dependent_phospholipid_binding	1	14569	21	829	10	1	14569	21	698	9	1	14569	21	721	6
GO:0008201=heparin_binding	1	14569	75	829	19	1	14569	75	698	21	1	14569	75	721	20
GO:0008289=lipid_binding	1	14569	354	829	41	1	14569	354	698	43	1	14569	354	721	40
GO:0019199=transmembrane_receptor_protein_kinase_activity	1	14569	107	829	23	1	14569	107	698	21	1	14569	107	721	16
GO:0030020=extracellular_matrix_structural_constituent_conferring_tensile_strength	1	14569	42	829	17	1	14569	42	698	9	1	14569	42	721	18
GO:0030246=carbohydrate_binding	1	14569	198	829	33	1	14569	198	698	37	1	14569	198	721	30
GO:0030247=polysaccharide_binding	1	14569	99	829	22	1	14569	99	698	24	1	14569	99	721	21
GO:0030528=transcription_regulator_activity	1	14569	1438	829	143	1	14569	1438	698	101	1	14569	1438	721	110
GO:0060089=molecular_transducer_activity	1	14569	1329	829	143	1	14569	1329	698	122	1	14569	1329	721	108
GO:0001584=rhodopsin-like_receptor_activity	1	14569	93	829	16	1	14569	93	698	13	0	14569	93	721	10
GO:0004713=protein-tyrosine_kinase_activity	1	14569	210	829	30	1	14569	210	698	23	0	14569	210	721	21
GO:0004930=G-protein_coupled_receptor_activity	1	14569	154	829	25	1	14569	154	698	21	0	14569	154	721	18
GO:0005021=vascular_endothelial_growth_factor_receptor_activity	1	14569	20	829	7	1	14569	20	698	7	0	14569	20	721	5
GO:0005543=phospholipid_binding	1	14569	199	829	30	1	14569	199	698	32	0	14569	199	721	19
GO:0019838=growth_factor_binding	1	14569	74	829	20	1	14569	74	698	12	0	14569	74	721	11
GO:0035091=phosphoinositide_binding	1	14569	151	829	20	1	14569	151	698	21	0	14569	151	721	12
GO:0048503=GPI_anchor_binding	1	14569	98	829	20	1	14569	98	698	21	0	14569	98	721	10
GO:0005198=structural_molecule_activity	1	14569	682	829	77	0	14569	682	698	50	1	14569	682	721	64
GO:0016564=transcriptional_repressor_activity	1	14569	269	829	32	0	14569	269	698	11	1	14569	269	721	28
GO:0043169=cation_binding	1	14569	3341	829	229	0	14569	3341	698	193	1	14569	3341	721	212
GO:0001600=endothelin-B_receptor_activity	1	14569	3	829	3	0	14569	3	698	1	0	14569	3	721	0
GO:0001653=peptide_receptor_activity	1	14569	34	829	10	0	14569	34	698	7	0	14569	34	721	4
GO:0003702=RNA_polymerase_II_transcription_factor_activity	1	14569	114	829	16	0	14569	114	698	8	0	14569	114	721	8
GO:0003712=transcription_cofactor_activity	1	14569	244	829	27	0	14569	244	698	16	0	14569	244	721	15
GO:0004983=neuropeptide_Y_receptor_activity	1	14569	11	829	6	0	14569	11	698	1	0	14569	11	721	0
GO:0005200=structural_constituent_of_cytoskeleton	1	14569	80	829	24	0	14569	80	698	9	0	14569	80	721	5
GO:0005520=insulin-like_growth_factor_binding	1	14569	35	829	10	0	14569	35	698	7	0	14569	35	721	3
GO:0008083=growth_factor_activity	1	14569	111	829	16	0	14569	111	698	13	0	14569	111	721	13
GO:0008188=neuropeptide_receptor_activity	1	14569	14	829	6	0	14569	14	698	1	0	14569	14	721	0
GO:0008307=structural_constituent_of_muscle	1	14569	12	829	7	0	14569	12	698	0	0	14569	12	721	0
GO:0008528=peptide_receptor_activity,_G-protein_coupled	1	14569	34	829	10	0	14569	34	698	7	0	14569	34	721	4
GO:0016524=latrotoxin_receptor_activity	1	14569	17	829	8	0	14569	17	698	4	0	14569	17	721	4
GO:0030594=neurotransmitter_receptor_activity	1	14569	32	829	8	0	14569	32	698	3	0	14569	32	721	2
GO:0042165=neurotransmitter_binding	1	14569	32	829	8	0	14569	32	698	3	0	14569	32	721	2
GO:0042277=peptide_binding	1	14569	56	829	11	0	14569	56	698	8	0	14569	56	721	5
GO:0042923=neuropeptide_binding	1	14569	14	829	6	0	14569	14	698	1	0	14569	14	721	0
GO:0043565=sequence-specific_DNA_binding	1	14569	469	829	52	0	14569	469	698	32	0	14569	469	721	36
GO:0004883=glucocorticoid_receptor_activity	0	14569	3	829	2	1	14569	3	698	3	1	14569	3	721	3
GO:0004609=phosphatidylserine_decarboxylase_activity	0	14569	9	829	3	1	14569	9	698	4	0	14569	9	721	3
GO:0004690=cyclic_nucleotide-dependent_protein_kinase_activity	0	14569	8	829	0	1	14569	8	698	4	0	14569	8	721	2
GO:0004692=cGMP-dependent_protein_kinase_activity	0	14569	4	829	0	1	14569	4	698	4	0	14569	4	721	2
GO:0004725=protein_tyrosine_phosphatase_activity	0	14569	124	829	12	1	14569	124	698	17	0	14569	124	721	11
GO:0005003=ephrin_receptor_activity	0	14569	19	829	4	1	14569	19	698	7	0	14569	19	721	2
GO:0005042=netrin_receptor_activity	0	14569	4	829	0	1	14569	4	698	3	0	14569	4	721	2
GO:0005125=cytokine_activity	0	14569	127	829	16	1	14569	127	698	19	0	14569	127	721	14
GO:0008603=cAMP-dependent_protein_kinase_regulator_activity	0	14569	17	829	1	1	14569	17	698	7	0	14569	17	721	3
GO:0016500=protein-hormone_receptor_activity	0	14569	6	829	2	1	14569	6	698	4	0	14569	6	721	0
GO:0019002=GMP_binding	0	14569	5	829	0	1	14569	5	698	4	0	14569	5	721	3
GO:0019207=kinase_regulator_activity	0	14569	117	829	5	1	14569	117	698	16	0	14569	117	721	5
Table S3L, Predominantly Increasing: GO Molecular Function (2 FC) contd
	H_P	N_P	M_P	K_P	x_P	H_X	N_X	M_X	K_X	x_X	H_N	N_N	M_N	K_N	x_N
GO:0030551=cyclic_nucleotide_binding	0	14569	18	829	1	1	14569	18	698	7	0	14569	18	721	4
GO:0030553=cGMP_binding	0	14569	5	829	0	1	14569	5	698	4	0	14569	5	721	3
GO:0008146=sulfotransferase_activity	0	14569	28	829	4	0	14569	28	698	0	1	14569	28	721	8
GO:0008467=heparin-glucosamine_3-O-sulfotransferase_activity	0	14569	6	829	2	0	14569	6	698	0	1	14569	6	721	4
GO:0009975=cyclase_activity	0	14569	19	829	2	0	14569	19	698	3	1	14569	19	721	6
GO:0016849=phosphorus-oxygen_lyase_activity	0	14569	19	829	2	0	14569	19	698	3	1	14569	19	721	6
GO:0019955=cytokine_binding	0	14569	20	829	4	0	14569	20	698	2	1	14569	20	721	6
GO:0043167=ion_binding	0	14569	3725	829	241	0	14569	3725	698	204	1	14569	3725	721	224
GO:0046872=metal_ion_binding	0	14569	3664	829	237	0	14569	3664	698	201	1	14569	3664	721	221
Table S3M, Predominantly Increasing: InterPro (2 FC)
	H_P	N_P	M_P	K_P	x_P	H_X	N_X	M_X	K_X	x_X	H_N	N_N	M_N	K_N	x_N
IPR000152=Aspartic_acid_and_asparagine_hydroxylation_site	1	15450	87	896	19	1	15450	87	753	18	1	15450	87	774	18
IPR000372=Leucine-rich_repeat,_cysteine-rich_flanking_region,_N-terminal	1	15450	41	896	11	1	15450	41	753	15	1	15450	41	774	11
IPR000647=CTF/NF-I	1	15450	20	896	18	1	15450	20	753	17	1	15450	20	774	14
IPR000742=EGF-like,_type_3	1	15450	165	896	28	1	15450	165	753	30	1	15450	165	774	31
IPR000884=Thrombospondin,_type_I	1	15450	47	896	14	1	15450	47	753	14	1	15450	47	774	15
IPR001007=von_Willebrand_factor,_type_C	1	15450	38	896	12	1	15450	38	753	13	1	15450	38	774	14
IPR001881=EGF-like_calcium-binding	1	15450	87	896	17	1	15450	87	753	15	1	15450	87	774	16
IPR002126=Cadherin	1	15450	77	896	14	1	15450	77	753	16	1	15450	77	774	20
IPR002350=Proteinase_inhibitor_I1,_Kazal	1	15450	23	896	10	1	15450	23	753	11	1	15450	23	774	10
IPR003112=Olfactomedin-like	1	15450	19	896	10	1	15450	19	753	6	1	15450	19	774	6
IPR003591=Leucine-rich_repeat,_typical_subtype	1	15450	109	896	20	1	15450	109	753	22	1	15450	109	774	21
IPR003595=Protein_tyrosine_phosphatase,_catalytic_region	1	15450	51	896	10	1	15450	51	753	13	1	15450	51	774	10
IPR003598=Immunoglobulin_subtype_2	1	15450	185	896	42	1	15450	185	753	28	1	15450	185	774	29
IPR003599=Immunoglobulin_subtype	1	15450	259	896	52	1	15450	259	753	36	1	15450	259	774	39
IPR003619=MAD_homology_1,_Dwarfin-type	1	15450	36	896	18	1	15450	36	753	17	1	15450	36	774	14
IPR003645=Follistatin-like,_N-terminal	1	15450	9	896	5	1	15450	9	753	5	1	15450	9	774	6
IPR003961=Fibronectin,_type_III	1	15450	176	896	52	1	15450	176	753	42	1	15450	176	774	34
IPR003962=Fibronectin,_type_III_subdomain	1	15450	74	896	27	1	15450	74	753	18	1	15450	74	774	13
IPR006209=EGF-like	1	15450	106	896	21	1	15450	106	753	24	1	15450	106	774	21
IPR006210=EGF	1	15450	155	896	33	1	15450	155	753	31	1	15450	155	774	31
IPR007110=Immunoglobulin-like	1	15450	294	896	58	1	15450	294	753	41	1	15450	294	774	44
IPR008085=Thrombospondin,_subtype_1	1	15450	29	896	8	1	15450	29	753	10	1	15450	29	774	11
IPR008957=Fibronectin,_type_III-like_fold	1	15450	205	896	51	1	15450	205	753	43	1	15450	205	774	35
IPR008985=Concanavalin_A-like_lectin/glucanase	1	15450	114	896	20	1	15450	114	753	23	1	15450	114	774	22
IPR009030=Growth_factor,_receptor	1	15450	111	896	27	1	15450	111	753	27	1	15450	111	774	18
IPR009041=Proteinase_inhibitor,_PMP_and_SGCI	1	15450	38	896	9	1	15450	38	753	10	1	15450	38	774	12
IPR009134=Vascular_endothelial_growth_factor_receptor,_VEGFR,_N-terminal	1	15450	28	896	12	1	15450	28	753	7	1	15450	28	774	7
IPR009138=Neural_cell_adhesion	1	15450	7	896	6	1	15450	7	753	7	1	15450	7	774	4
IPR013032=EGF-like_region	1	15450	227	896	38	1	15450	227	753	38	1	15450	227	774	38
IPR013098=Immunoglobulin_I-set	1	15450	153	896	43	1	15450	153	753	27	1	15450	153	774	27
IPR013111=EGF,_extracellular	1	15450	60	896	11	1	15450	60	753	10	1	15450	60	774	13
IPR013151=Immunoglobulin	1	15450	152	896	33	1	15450	152	753	28	1	15450	152	774	30
IPR013320=Concanavalin_A-like_lectin/glucanase,_subgroup	1	15450	97	896	15	1	15450	97	753	22	1	15450	97	774	18
IPR000203=GPS	1	15450	26	896	9	1	15450	26	753	7	0	15450	26	774	6
IPR000483=Cysteine-rich_flanking_region,_C-terminal	1	15450	48	896	11	1	15450	48	753	10	0	15450	48	774	8
IPR001464=Annexin	1	15450	21	896	9	1	15450	21	753	7	0	15450	21	774	5
IPR001664=Intermediate_filament_protein	1	15450	42	896	13	1	15450	42	753	9	0	15450	42	774	8
IPR001879=Hormone_receptor,_extracellular	1	15450	23	896	7	1	15450	23	753	6	0	15450	23	774	6
IPR003529=Long_hematopoietin_receptor,_gp130_family_2	1	15450	11	896	7	1	15450	11	753	5	0	15450	11	774	4
IPR003924=Latrophilin_receptor	1	15450	20	896	9	1	15450	20	753	6	0	15450	20	774	4
IPR006207=Cystine_knot,_C-terminal	1	15450	21	896	7	1	15450	21	753	8	0	15450	21	774	3
IPR007122=Gelsolin	1	15450	11	896	5	1	15450	11	753	6	0	15450	11	774	4
IPR007123=Gelsolin_region	1	15450	18	896	7	1	15450	18	753	7	0	15450	18	774	5
IPR009044=ssDNA-binding_transcriptional_regulator	1	15450	9	896	5	1	15450	9	753	4	0	15450	9	774	3
IPR011000=Apolipophorin_III-like	1	15450	44	896	13	1	15450	44	753	10	0	15450	44	774	7
IPR000885=Fibrillar_collagen,_C-terminal	1	15450	18	896	9	0	15450	18	753	3	1	15450	18	774	7
IPR001092=Basic_helix-loop-helix_dimerisation_region_bHLH	1	15450	117	896	20	0	15450	117	753	12	1	15450	117	774	16
IPR002035=von_Willebrand_factor,_type_A	1	15450	54	896	12	0	15450	54	753	6	1	15450	54	774	12
IPR004032=PMP-22/EMP/MP20	1	15450	5	896	4	0	15450	5	753	3	1	15450	5	774	4
IPR008160=Collagen_triple_helix_repeat	1	15450	79	896	23	0	15450	79	753	11	1	15450	79	774	21
IPR008161=Collagen_helix_repeat	1	15450	55	896	20	0	15450	55	753	8	1	15450	55	774	19
IPR011598=Helix-loop-helix_DNA-binding	1	15450	121	896	21	0	15450	121	753	13	1	15450	121	774	18
IPR013091=EGF_calcium-binding	1	15450	68	896	13	0	15450	68	753	10	1	15450	68	774	11
IPR000421=Coagulation_factor_5/8_type,_C-terminal	1	15450	35	896	9	0	15450	35	753	5	0	15450	35	774	6
IPR000611=Neuropeptide_Y_receptor	1	15450	3	896	3	0	15450	3	753	0	0	15450	3	774	0
IPR000832=GPCR,_family_2,_secretin-like	1	15450	44	896	9	0	15450	44	753	7	0	15450	44	774	8
IPR000922=D-galactoside/L-rhamnose_binding_SUEL_lectin	1	15450	15	896	7	0	15450	15	753	4	0	15450	15	774	4
IPR000998=MAM	1	15450	25	896	7	0	15450	25	753	2	0	15450	25	774	6
IPR001356=Homeobox	1	15450	177	896	23	0	15450	177	753	10	0	15450	177	774	12
IPR001523=Paired_box_protein,_N-terminal	1	15450	10	896	5	0	15450	10	753	3	0	15450	10	774	2
IPR001590=Peptidase_M12B,_ADAM/reprolysin	1	15450	24	896	7	0	15450	24	753	0	0	15450	24	774	3
IPR001978=Troponin	1	15450	6	896	5	0	15450	6	753	0	0	15450	6	774	0
Table S3M, Predominantly Increasing: InterPro (2 FC) contd
	H_P	N_P	M_P	K_P	x_P	H_X	N_X	M_X	K_X	x_X	H_N	N_N	M_N	K_N	x_N
IPR002048=Calcium-binding_EF-hand	1	15450	219	896	25	0	15450	219	753	16	0	15450	219	774	20
IPR002473=Small_chemokine,_C-X-C/Interleukin_8	1	15450	8	896	4	0	15450	8	753	2	0	15450	8	774	2
IPR002546=Myogenic_basic_muscle-specific_protein	1	15450	3	896	3	0	15450	3	753	0	0	15450	3	774	0
IPR002870=Peptidase_M12B,_propeptide	1	15450	20	896	7	0	15450	20	753	0	0	15450	20	774	4
IPR002957=Keratin,_type_I	1	15450	22	896	7	0	15450	22	753	5	0	15450	22	774	5
IPR003334=Latrophilin,_C-terminal	1	15450	15	896	7	0	15450	15	753	4	0	15450	15	774	4
IPR006212=Furin-like_repeat	1	15450	23	896	7	0	15450	23	753	5	0	15450	23	774	4
IPR006821=Intermediate_filament,_DNA-binding_region	1	15450	6	896	6	0	15450	6	753	0	0	15450	6	774	2
IPR007084=BRICHOS	1	15450	7	896	4	0	15450	7	753	2	0	15450	7	774	1
IPR008266=Tyrosine_protein_kinase,_active_site	1	15450	119	896	17	0	15450	119	753	13	0	15450	119	774	14
IPR008979=Galactose-binding_like	1	15450	118	896	19	0	15450	118	753	14	0	15450	118	774	13
IPR009057=Homeodomain-like	1	15450	300	896	36	0	15450	300	753	18	0	15450	300	774	24
IPR010294=ADAM-TS_Spacer_1	1	15450	12	896	6	0	15450	12	753	0	0	15450	12	774	4
IPR010442=PET	1	15450	8	896	4	0	15450	8	753	3	0	15450	8	774	2
IPR010909=PLAC	1	15450	11	896	5	0	15450	11	753	0	0	15450	11	774	2
IPR011056=Peptidase_S24_and_S26,_C-terminal_region	1	15450	7	896	4	0	15450	7	753	1	0	15450	7	774	2
IPR011992=EF-Hand_type	1	15450	245	896	30	0	15450	245	753	19	0	15450	245	774	24
IPR012282=Cytochrome_c_region	1	15450	27	896	8	0	15450	27	753	6	0	15450	27	774	6
IPR013273=ADAM-TS	1	15450	12	896	7	0	15450	12	753	1	0	15450	12	774	4
IPR000242=Tyrosine_specific_protein_phosphatase	0	15450	73	896	10	1	15450	73	753	14	1	15450	73	774	12
IPR001611=Leucine-rich_repeat	0	15450	175	896	21	1	15450	175	753	23	1	15450	175	774	21
IPR003523=Transcription_factor_COE	0	15450	14	896	5	1	15450	14	753	5	1	15450	14	774	8
IPR011497=Protease_inhibitor,_Kazal-type	0	15450	17	896	5	1	15450	17	753	7	1	15450	17	774	7
IPR013162=CD80-like,_immunoglobulin_C2-set	0	15450	26	896	6	1	15450	26	753	8	1	15450	26	774	8
IPR013164=Cadherin-like	0	15450	28	896	5	1	15450	28	753	11	1	15450	28	774	11
IPR000387=Tyrosine_specific_protein_phosphatase_and_dual_specificity_protein_phosphatase	0	15450	130	896	11	1	15450	130	753	16	0	15450	130	774	13
IPR000595=Cyclic_nucleotide-binding	0	15450	24	896	2	1	15450	24	753	8	0	15450	24	774	4
IPR001090=Ephrin_receptor,_ligand_binding	0	15450	19	896	4	1	15450	19	753	7	0	15450	19	774	2
IPR001426=Receptor_tyrosine_kinase,_class_V	0	15450	19	896	4	1	15450	19	753	7	0	15450	19	774	2
IPR001589=Actin-binding,_actinin-type	0	15450	47	896	5	1	15450	47	753	9	0	15450	47	774	4
IPR001791=Laminin_G	0	15450	37	896	8	1	15450	37	753	8	0	15450	37	774	7
IPR001839=Transforming_growth_factor_beta	0	15450	21	896	6	1	15450	21	753	6	0	15450	21	774	5
IPR002181=Fibrinogen,_alpha/beta/gamma_chain,_C-terminal_globular	0	15450	11	896	4	1	15450	11	753	5	0	15450	11	774	4
IPR002373=cAMP-dependent_protein_kinase	0	15450	17	896	1	1	15450	17	753	7	0	15450	17	774	3
IPR002374=cGMP-dependent_protein_kinase	0	15450	4	896	0	1	15450	4	753	4	0	15450	4	774	2
IPR003129=Laminin_G,_Thrombospondin-type,_N-terminal	0	15450	24	896	6	1	15450	24	753	7	0	15450	24	774	5
IPR003367=Thrombospondin_type_3_repeat	0	15450	7	896	3	1	15450	7	753	5	0	15450	7	774	3
IPR003817=Phosphatidylserine_decarboxylase-related	0	15450	9	896	3	1	15450	9	753	4	0	15450	9	774	3
IPR005221=Phosphatidylserine_decarboxylase	0	15450	9	896	3	1	15450	9	753	4	0	15450	9	774	3
IPR008859=Thrombospondin,_C-terminal	0	15450	7	896	3	1	15450	7	753	5	0	15450	7	774	3
IPR010457=Immunoglobulin_C2-set-like,_ligand-binding	0	15450	7	896	3	1	15450	7	753	4	0	15450	7	774	2
IPR011645=Heme_NO_binding_associated	0	15450	3	896	1	1	15450	3	753	3	0	15450	3	774	2
IPR012680=Laminin_G,_subdomain_2	0	15450	38	896	8	1	15450	38	753	8	0	15450	38	774	7
IPR000863=Sulfotransferase	0	15450	19	896	4	0	15450	19	753	0	1	15450	19	774	7
IPR001054=Adenylyl_cyclase_class-3/4/guanylyl_cyclase	0	15450	15	896	2	0	15450	15	753	3	1	15450	15	774	6
IPR002909=Cell_surface_receptor_IPT/TIG	0	15450	53	896	7	0	15450	53	753	7	1	15450	53	774	11
IPR004010=Cache	0	15450	5	896	3	0	15450	5	753	1	1	15450	5	774	5
IPR006025=Peptidase_M,_neutral_zinc_metallopeptidases,_zinc-binding_site	0	15450	85	896	12	0	15450	85	753	6	1	15450	85	774	13
IPR007477=SAB	0	15450	12	896	1	0	15450	12	753	1	1	15450	12	774	6
IPR008379=4.1,_C-terminal	0	15450	12	896	1	0	15450	12	753	1	1	15450	12	774	6
IPR013585=Protocadherin	0	15450	9	896	2	0	15450	9	753	1	1	15450	9	774	5
IPR013608=VWA_N-terminal	0	15450	5	896	3	0	15450	5	753	1	1	15450	5	774	5
Table S3N, Predominantly Increasing: KEGG (2 FC)
	H_P	N_P	M_P	K_P	x_P	H_X	N_X	M_X	K_X	x_X	H_N	N_N	M_N	K_N	x_N
Cell_Communication	1	4196	102	277	32	1	4196	102	236	26	1	4196	102	256	28
Cytokine-cytokine_receptor_interaction	1	4196	128	277	27	1	4196	128	236	19	1	4196	128	256	19
Neuroactive_ligand-receptor_interaction	1	4196	103	277	21	1	4196	103	236	20	1	4196	103	256	21
ECM-receptor_interaction	1	4196	109	277	23	1	4196	109	236	21	1	4196	109	256	19
TGF-beta_signaling_pathway	1	4196	126	277	21	1	4196	126	236	18	0	4196	126	256	17
Cell_adhesion_molecules_(CAMs)	1	4196	125	277	21	1	4196	125	236	20	0	4196	125	256	16
Focal_adhesion	1	4196	294	277	43	0	4196	294	236	27	0	4196	294	256	27
Table S3P, Predominantly Increasing: MGI Phenotype (2 FC)
	H_P	N_P	M_P	K_P	x_P	H_X	N_X	M_X	K_X	x_X	H_N	N_N	M_N	K_N	x_N
MP:0000853=absent_cerebellar_foliation	1	4546	11	431	8	1	4546	11	369	9	1	4546	11	376	6
MP:0001179=thick_alveolar_septa	1	4546	29	431	11	1	4546	29	369	12	1	4546	29	376	10
MP:0001943=abnormal_respiration	1	4546	32	431	12	1	4546	32	369	10	1	4546	32	376	10
MP:0002273=abnormal_respiratory_alveolar_epithelial_cell_morphology	1	4546	11	431	8	1	4546	11	369	9	1	4546	11	376	6
MP:0002919=enhanced_paired-pulse_facilitation	1	4546	18	431	8	1	4546	18	369	8	1	4546	18	376	9
MP:0003005=abnormal_hippocampal_fimbria	1	4546	17	431	9	1	4546	17	369	10	1	4546	17	376	8
MP:0003008=enhanced_long_term_potentiation	1	4546	20	431	9	1	4546	20	369	10	1	4546	20	376	8
MP:0003634=abnormal_glia	1	4546	11	431	8	1	4546	11	369	9	1	4546	11	376	6
MP:0005275=abnormal_skin_tensile_strength	1	4546	7	431	5	1	4546	7	369	5	1	4546	7	376	5
MP:0005630=increased_lung_weight	1	4546	23	431	10	1	4546	23	369	10	1	4546	23	376	10
MP:0000780=abnormal_corpus_callosum_morphology	1	4546	71	431	25	1	4546	71	369	18	0	4546	71	376	15
MP:0000808=abnormal_hippocampus_development	1	4546	29	431	13	1	4546	29	369	13	0	4546	29	376	7
MP:0000849=abnormal_cerebellum_morphology	1	4546	74	431	19	1	4546	74	369	16	0	4546	74	376	15
MP:0001178=pulmonary_hypoplasia	1	4546	42	431	13	1	4546	42	369	12	0	4546	42	376	6
MP:0001533=abnormal_skeleton_physiology	1	4546	12	431	7	1	4546	12	369	6	0	4546	12	376	5
MP:0002558=abnormal_circadian_period	1	4546	9	431	6	1	4546	9	369	7	0	4546	9	376	4
MP:0002563=shortened_circadian_period	1	4546	15	431	7	1	4546	15	369	7	0	4546	15	376	5
MP:0005373=lethality-postnatal	1	4546	30	431	15	1	4546	30	369	12	0	4546	30	376	9
MP:0006028=impaired_bronchiole_branching	1	4546	21	431	10	1	4546	21	369	11	0	4546	21	376	6
MP:0002270=abnormal_respiratory_alveoli_morphology	1	4546	90	431	20	0	4546	90	369	16	1	4546	90	376	18
MP:0002741=small_olfactory_bulb	1	4546	37	431	12	0	4546	37	369	10	1	4546	37	376	12
MP:0002840=abnormal_lens_fiber_morphology	1	4546	15	431	8	0	4546	15	369	4	1	4546	15	376	9
MP:0002950=abnormal_neural_crest_cell_migration	1	4546	27	431	13	0	4546	27	369	3	1	4546	27	376	9
MP:0003055=abnormal_epiphyseal_plate_morphology	1	4546	54	431	16	0	4546	54	369	10	1	4546	54	376	15
MP:0003874=absent_branchial_arches	1	4546	16	431	9	0	4546	16	369	3	1	4546	16	376	9
MP:0006060=increased_cerebral_infarction_size	1	4546	11	431	6	0	4546	11	369	5	1	4546	11	376	6
MP:0000272=abnormal_aorta_morphology	1	4546	135	431	27	0	4546	135	369	15	0	4546	135	376	21
MP:0000729=abnormal_myogenesis	1	4546	24	431	13	0	4546	24	369	3	0	4546	24	376	1
MP:0000733=abnormal_muscle_development	1	4546	23	431	9	0	4546	23	369	5	0	4546	23	376	2
MP:0000737=abnormal_myotome_development	1	4546	25	431	10	0	4546	25	369	3	0	4546	25	376	4
MP:0000761=thin_diaphragm_muscle	1	4546	19	431	9	0	4546	19	369	3	0	4546	19	376	3
MP:0000764=abnormal_tongue_epithelium_morphology	1	4546	11	431	6	0	4546	11	369	4	0	4546	11	376	4
MP:0000807=abnormal_hippocampus_morphology	1	4546	145	431	28	0	4546	145	369	19	0	4546	145	376	18
MP:0001120=abnormal_uterus_morphology	1	4546	41	431	12	0	4546	41	369	5	0	4546	41	376	9
MP:0001303=abnormal_lens_morphology	1	4546	41	431	13	0	4546	41	369	4	0	4546	41	376	10
MP:0001953=respiratory_failure	1	4546	128	431	25	0	4546	128	369	18	0	4546	128	376	22
MP:0001954=respiratory_distress	1	4546	107	431	22	0	4546	107	369	17	0	4546	107	376	20
MP:0002089=abnormal_postnatal_growth/weight/body_size	1	4546	120	431	26	0	4546	120	369	17	0	4546	120	376	17
MP:0002127=abnormal_cardiovascular_system_morphology	1	4546	85	431	19	0	4546	85	369	15	0	4546	85	376	7
MP:0002279=abnormal_diaphragm_morphology	1	4546	41	431	17	0	4546	41	369	10	0	4546	41	376	10
MP:0002672=abnormal_branchial_arch_artery_morphology	1	4546	59	431	17	0	4546	59	369	10	0	4546	59	376	7
MP:0005369=muscle_phenotype	1	4546	44	431	18	0	4546	44	369	6	0	4546	44	376	9
MP:0005600=increased_ventricle_muscle_contractility	1	4546	10	431	6	0	4546	10	369	2	0	4546	10	376	2
MP:0000059=abnormal_osteoclast_formation	0	4546	38	431	8	1	4546	38	369	12	1	4546	38	376	13
MP:0000559=abnormal_femur_morphology	0	4546	40	431	8	1	4546	40	369	11	1	4546	40	376	12
MP:0000940=abnormal_motor_neuron_innervation	0	4546	16	431	7	1	4546	16	369	8	1	4546	16	376	8
MP:0001177=atelectasis	0	4546	53	431	13	1	4546	53	369	15	1	4546	53	376	15
MP:0001391=abnormal_tail_movements	0	4546	5	431	3	1	4546	5	369	5	1	4546	5	376	5
MP:0001541=abnormal_osteoclast_physiology	0	4546	23	431	8	1	4546	23	369	8	1	4546	23	376	9
MP:0002113=abnormal_skeleton_development	0	4546	85	431	15	1	4546	85	369	17	1	4546	85	376	19
MP:0004148=increased_cortical_bone_thickness	0	4546	13	431	6	1	4546	13	369	9	1	4546	13	376	9
MP:0004214=abnormal_long_bone_diaphysis_morphology	0	4546	11	431	4	1	4546	11	369	8	1	4546	11	376	7
MP:0005503=abnormal_tendon_morphology	0	4546	15	431	5	1	4546	15	369	9	1	4546	15	376	8
MP:0000058=reduced_osteoblast_formation	0	4546	13	431	2	1	4546	13	369	6	0	4546	13	376	6
MP:0000135=reduced_cortical_bone_thickness	0	4546	13	431	4	1	4546	13	369	6	0	4546	13	376	5
MP:0000627=abnormal_mammary_gland_morphology	0	4546	29	431	7	1	4546	29	369	9	0	4546	29	376	5
MP:0000814=absent_dentate_gyrus	0	4546	28	431	8	1	4546	28	369	10	0	4546	28	376	8
MP:0000848=abnormal_pons	0	4546	20	431	8	1	4546	20	369	9	0	4546	20	376	6
MP:0001106=abnormal_Schwann_cell	0	4546	14	431	3	1	4546	14	369	7	0	4546	14	376	4
MP:0001431=abnormal_eating_behavior	0	4546	45	431	9	1	4546	45	369	12	0	4546	45	376	11
MP:0001473=reduced_long_term_potentiation	0	4546	72	431	13	1	4546	72	369	18	0	4546	72	376	10
MP:0001489=decreased_startle_reflex	0	4546	22	431	4	1	4546	22	369	8	0	4546	22	376	4
Table S3P, Predominantly Increasing: MGI Phenotype (2 FC) contd
	H_P	N_P	M_P	K_P	x_P	H_X	N_X	M_X	K_X	x_X	H_N	N_N	M_N	K_N	x_N
MP:0001522=impaired_swimming	0	4546	29	431	8	1	4546	29	369	9	0	4546	29	376	7
MP:0001527=athetotic_walking_movements	0	4546	8	431	0	1	4546	8	369	5	0	4546	8	376	2
MP:0002073=abnormal_hair_growth	0	4546	42	431	9	1	4546	42	369	11	0	4546	42	376	5
MP:0002561=abnormal_circadian_phase	0	4546	12	431	6	1	4546	12	369	8	0	4546	12	376	4
MP:0002928=abnormal_bile_duct_morphology	0	4546	10	431	3	1	4546	10	369	6	0	4546	10	376	4
MP:0002961=abnormal_axon_guidance	0	4546	41	431	11	1	4546	41	369	11	0	4546	41	376	8
MP:0002998=abnormal_bone_remodeling	0	4546	13	431	5	1	4546	13	369	6	0	4546	13	376	5
MP:0003228=abnormal_sinus_venosus	0	4546	17	431	6	1	4546	17	369	7	0	4546	17	376	3
MP:0000057=abnormal_osteogenesis	0	4546	69	431	8	0	4546	69	369	11	1	4546	69	376	16
MP:0000062=increased_bone_density	0	4546	12	431	5	0	4546	12	369	5	1	4546	12	376	6
MP:0000063=reduced_bone_density	0	4546	60	431	8	0	4546	60	369	12	1	4546	60	376	14
MP:0000133=abnormal_long_bone_metaphysis_morphology	0	4546	23	431	0	0	4546	23	369	6	1	4546	23	376	11
MP:0000445=short_snout	0	4546	73	431	10	0	4546	73	369	7	1	4546	73	376	16
MP:0000762=abnormal_tongue_morphology	0	4546	35	431	4	0	4546	35	369	8	1	4546	35	376	11
MP:0001144=fused_vaginal_opening	0	4546	14	431	6	0	4546	14	369	1	1	4546	14	376	7
MP:0001302=eyelids_open_at_birth	0	4546	81	431	15	0	4546	81	369	14	1	4546	81	376	17
MP:0002295=abnormal_pulmonary_circulation	0	4546	12	431	4	0	4546	12	369	5	1	4546	12	376	9
MP:0002932=abnormal_joint	0	4546	28	431	2	0	4546	28	369	5	1	4546	28	376	10
MP:0003048=abnormal_cervical_vertebrae_morphology	0	4546	40	431	6	0	4546	40	369	6	1	4546	40	376	12
MP:0003662=abnormal_proliferative_zone	0	4546	32	431	9	0	4546	32	369	4	1	4546	32	376	10
MP:0005008=abnormal_osteoblast_formation	0	4546	16	431	2	0	4546	16	369	4	1	4546	16	376	9
MP:0005314=absent_thyroid_gland	0	4546	4	431	1	0	4546	4	369	1	1	4546	4	376	4
MP:0005390=skeleton_phenotype	0	4546	91	431	14	0	4546	91	369	17	1	4546	91	376	19
Table S3Q, Predominantly Increasing: GO Biological Process
	H_P	N_P	M_P	K_P	x_P	H_X	N_X	M_X	K_X	x_X	H_N	N_N	M_N	K_N	x_N
GO:0000902=cell_morphogenesis	1	13346	626	2360	162	1	13346	626	2141	161	1	13346	626	2248	172
GO:0000904=cellular_morphogenesis_during_differentiation	1	13346	264	2360	85	1	13346	264	2141	90	1	13346	264	2248	105
GO:0001501=skeletal_development	1	13346	205	2360	57	1	13346	205	2141	52	1	13346	205	2248	70
GO:0001525=angiogenesis	1	13346	194	2360	67	1	13346	194	2141	59	1	13346	194	2248	65
GO:0001568=blood_vessel_development	1	13346	290	2360	88	1	13346	290	2141	72	1	13346	290	2248	84
GO:0001755=neural_crest_cell_migration	1	13346	47	2360	25	1	13346	47	2141	21	1	13346	47	2248	18
GO:0001944=vasculature_development	1	13346	295	2360	88	1	13346	295	2141	72	1	13346	295	2248	85
GO:0006139=nucleobase,_nucleoside,_nucleotide_and_nucleic_acid_metabolic_process	1	13346	3911	2360	582	1	13346	3911	2141	537	1	13346	3911	2248	635
GO:0006350=transcription	1	13346	2632	2360	477	1	13346	2632	2141	434	1	13346	2632	2248	531
GO:0006351=transcription,_DNA-dependent	1	13346	2433	2360	453	1	13346	2433	2141	407	1	13346	2433	2248	498
GO:0006355=regulation_of_transcription,_DNA-dependent	1	13346	2407	2360	452	1	13346	2407	2141	407	1	13346	2407	2248	496
GO:0006464=protein_modification_process	1	13346	2016	2360	361	1	13346	2016	2141	336	1	13346	2016	2248	349
GO:0006468=protein_amino_acid_phosphorylation	1	13346	820	2360	182	1	13346	820	2141	177	1	13346	820	2248	179
GO:0006810=transport	1	13346	2433	2360	416	1	13346	2433	2141	381	1	13346	2433	2248	397
GO:0006817=phosphate_transport	1	13346	63	2360	36	1	13346	63	2141	30	1	13346	63	2248	30
GO:0006820=anion_transport	1	13346	132	2360	46	1	13346	132	2141	39	1	13346	132	2248	45
GO:0006928=cell_motility	1	13346	466	2360	143	1	13346	466	2141	130	1	13346	466	2248	144
GO:0006935=chemotaxis	1	13346	76	2360	35	1	13346	76	2141	32	1	13346	76	2248	29
GO:0007154=cell_communication	1	13346	2524	2360	623	1	13346	2524	2141	541	1	13346	2524	2248	595
GO:0007155=cell_adhesion	1	13346	656	2360	253	1	13346	656	2141	219	1	13346	656	2248	237
GO:0007156=homophilic_cell_adhesion	1	13346	88	2360	39	1	13346	88	2141	36	1	13346	88	2248	41
GO:0007165=signal_transduction	1	13346	2344	2360	586	1	13346	2344	2141	504	1	13346	2344	2248	554
GO:0007166=cell_surface_receptor_linked_signal_transduction	1	13346	1117	2360	331	1	13346	1117	2141	280	1	13346	1117	2248	307
GO:0007167=enzyme_linked_receptor_protein_signaling_pathway	1	13346	382	2360	136	1	13346	382	2141	120	1	13346	382	2248	110
GO:0007169=transmembrane_receptor_protein_tyrosine_kinase_signaling_pathway	1	13346	232	2360	75	1	13346	232	2141	69	1	13346	232	2248	67
GO:0007185=transmembrane_receptor_protein_tyrosine_phosphatase_signaling_pathway	1	13346	34	2360	19	1	13346	34	2141	17	1	13346	34	2248	17
GO:0007186=G-protein_coupled_receptor_protein_signaling_pathway	1	13346	315	2360	100	1	13346	315	2141	87	1	13346	315	2248	90
GO:0007267=cell-cell_signaling	1	13346	253	2360	68	1	13346	253	2141	65	1	13346	253	2248	74
GO:0007275=multicellular_organismal_development	1	13346	2336	2360	620	1	13346	2336	2141	535	1	13346	2336	2248	605
GO:0007399=nervous_system_development	1	13346	787	2360	224	1	13346	787	2141	202	1	13346	787	2248	243
GO:0007409=axonogenesis	1	13346	230	2360	77	1	13346	230	2141	83	1	13346	230	2248	93
GO:0007411=axon_guidance	1	13346	137	2360	57	1	13346	137	2141	51	1	13346	137	2248	63
GO:0007417=central_nervous_system_development	1	13346	257	2360	66	1	13346	257	2141	62	1	13346	257	2248	84
GO:0007610=behavior	1	13346	248	2360	77	1	13346	248	2141	62	1	13346	248	2248	69
GO:0007626=locomotory_behavior	1	13346	149	2360	57	1	13346	149	2141	48	1	13346	149	2248	50
GO:0008283=cell_proliferation	1	13346	580	2360	155	1	13346	580	2141	138	1	13346	580	2248	145
GO:0008284=positive_regulation_of_cell_proliferation	1	13346	214	2360	63	1	13346	214	2141	55	1	13346	214	2248	57
GO:0008285=negative_regulation_of_cell_proliferation	1	13346	149	2360	45	1	13346	149	2141	43	1	13346	149	2248	48
GO:0009187=cyclic_nucleotide_metabolic_process	1	13346	36	2360	19	1	13346	36	2141	16	1	13346	36	2248	15
GO:0009605=response_to_external_stimulus	1	13346	271	2360	91	1	13346	271	2141	71	1	13346	271	2248	67
GO:0009653=anatomical_structure_morphogenesis	1	13346	1341	2360	366	1	13346	1341	2141	318	1	13346	1341	2248	334
GO:0009790=embryonic_development	1	13346	567	2360	153	1	13346	567	2141	126	1	13346	567	2248	131
GO:0009887=organ_morphogenesis	1	13346	588	2360	170	1	13346	588	2141	139	1	13346	588	2248	136
GO:0009888=tissue_development	1	13346	289	2360	85	1	13346	289	2141	71	1	13346	289	2248	98
GO:0009892=negative_regulation_of_metabolic_process	1	13346	500	2360	127	1	13346	500	2141	109	1	13346	500	2248	116
GO:0014031=mesenchymal_cell_development	1	13346	80	2360	34	1	13346	80	2141	30	1	13346	80	2248	29
GO:0014032=neural_crest_cell_development	1	13346	58	2360	28	1	13346	58	2141	26	1	13346	58	2248	23
GO:0014033=neural_crest_cell_differentiation	1	13346	58	2360	28	1	13346	58	2141	26	1	13346	58	2248	23
GO:0015698=inorganic_anion_transport	1	13346	114	2360	44	1	13346	114	2141	36	1	13346	114	2248	43
GO:0016043=cellular_component_organization_and_biogenesis	1	13346	3056	2360	528	1	13346	3056	2141	499	1	13346	3056	2248	513
GO:0016070=RNA_metabolic_process	1	13346	3069	2360	498	1	13346	3069	2141	451	1	13346	3069	2248	539
GO:0016337=cell-cell_adhesion	1	13346	226	2360	81	1	13346	226	2141	67	1	13346	226	2248	80
GO:0016477=cell_migration	1	13346	407	2360	135	1	13346	407	2141	124	1	13346	407	2248	138
GO:0019219=regulation_of_nucleobase,_nucleoside,_nucleotide_and_nucleic_acid_metabolic_process	1	13346	2593	2360	488	1	13346	2593	2141	443	1	13346	2593	2248	539
GO:0019222=regulation_of_metabolic_process	1	13346	2880	2360	539	1	13346	2880	2141	484	1	13346	2880	2248	581
GO:0019538=protein_metabolic_process	1	13346	3565	2360	569	1	13346	3565	2141	519	1	13346	3565	2248	524
GO:0022008=neurogenesis	1	13346	436	2360	123	1	13346	436	2141	113	1	13346	436	2248	138
GO:0022610=biological_adhesion	1	13346	656	2360	253	1	13346	656	2141	219	1	13346	656	2248	237
GO:0030030=cell_projection_organization_and_biogenesis	1	13346	335	2360	95	1	13346	335	2141	98	1	13346	335	2248	110
GO:0030154=cell_differentiation	1	13346	2228	2360	481	1	13346	2228	2141	434	1	13346	2228	2248	491
GO:0030182=neuron_differentiation	1	13346	366	2360	106	1	13346	366	2141	103	1	13346	366	2248	126
GO:0030198=extracellular_matrix_organization_and_biogenesis	1	13346	72	2360	27	1	13346	72	2141	26	1	13346	72	2248	31
Table S3Q, Predominantly Increasing: GO Biological Process contd
	H_P	N_P	M_P	K_P	x_P	H_X	N_X	M_X	K_X	x_X	H_N	N_N	M_N	K_N	x_N
GO:0030323=respiratory_tube_development	1	13346	97	2360	33	1	13346	97	2141	35	1	13346	97	2248	35
GO:0030324=lung_development	1	13346	95	2360	33	1	13346	95	2141	35	1	13346	95	2248	35
GO:0030593=neutrophil_chemotaxis	1	13346	10	2360	8	1	13346	10	2141	7	1	13346	10	2248	7
GO:0031069=hair_follicle_morphogenesis	1	13346	19	2360	12	1	13346	19	2141	11	1	13346	19	2248	13
GO:0031175=neurite_development	1	13346	263	2360	86	1	13346	263	2141	89	1	13346	263	2248	102
GO:0031323=regulation_of_cellular_metabolic_process	1	13346	2785	2360	514	1	13346	2785	2141	464	1	13346	2785	2248	564
GO:0032501=multicellular_organismal_process	1	13346	2678	2360	720	1	13346	2678	2141	618	1	13346	2678	2248	685
GO:0032502=developmental_process	1	13346	3464	2360	801	1	13346	3464	2141	697	1	13346	3464	2248	772
GO:0032774=RNA_biosynthetic_process	1	13346	2439	2360	453	1	13346	2439	2141	408	1	13346	2439	2248	498
GO:0032989=cellular_structure_morphogenesis	1	13346	626	2360	162	1	13346	626	2141	161	1	13346	626	2248	172
GO:0032990=cell_part_morphogenesis	1	13346	335	2360	95	1	13346	335	2141	98	1	13346	335	2248	110
GO:0035295=tube_development	1	13346	247	2360	74	1	13346	247	2141	72	1	13346	247	2248	69
GO:0042127=regulation_of_cell_proliferation	1	13346	414	2360	117	1	13346	414	2141	107	1	13346	414	2248	118
GO:0042330=taxis	1	13346	76	2360	35	1	13346	76	2141	32	1	13346	76	2248	29
GO:0042692=muscle_cell_differentiation	1	13346	91	2360	41	1	13346	91	2141	29	1	13346	91	2248	28
GO:0043062=extracellular_structure_organization_and_biogenesis	1	13346	110	2360	35	1	13346	110	2141	32	1	13346	110	2248	42
GO:0043412=biopolymer_modification	1	13346	2081	2360	368	1	13346	2081	2141	346	1	13346	2081	2248	356
GO:0043687=post-translational_protein_modification	1	13346	1787	2360	318	1	13346	1787	2141	303	1	13346	1787	2248	308
GO:0044260=cellular_macromolecule_metabolic_process	1	13346	3509	2360	566	1	13346	3509	2141	514	1	13346	3509	2248	519
GO:0044267=cellular_protein_metabolic_process	1	13346	3474	2360	553	1	13346	3474	2141	503	1	13346	3474	2248	507
GO:0045449=regulation_of_transcription	1	13346	2547	2360	476	1	13346	2547	2141	432	1	13346	2547	2248	527
GO:0045595=regulation_of_cell_differentiation	1	13346	197	2360	55	1	13346	197	2141	54	1	13346	197	2248	62
GO:0045597=positive_regulation_of_cell_differentiation	1	13346	68	2360	27	1	13346	68	2141	25	1	13346	68	2248	28
GO:0048468=cell_development	1	13346	1692	2360	351	1	13346	1692	2141	316	1	13346	1692	2248	355
GO:0048513=organ_development	1	13346	1397	2360	386	1	13346	1397	2141	340	1	13346	1397	2248	360
GO:0048514=blood_vessel_morphogenesis	1	13346	248	2360	81	1	13346	248	2141	65	1	13346	248	2248	75
GO:0048518=positive_regulation_of_biological_process	1	13346	974	2360	226	1	13346	974	2141	205	1	13346	974	2248	222
GO:0048519=negative_regulation_of_biological_process	1	13346	1156	2360	293	1	13346	1156	2141	270	1	13346	1156	2248	283
GO:0048522=positive_regulation_of_cellular_process	1	13346	892	2360	208	1	13346	892	2141	185	1	13346	892	2248	206
GO:0048523=negative_regulation_of_cellular_process	1	13346	1097	2360	277	1	13346	1097	2141	255	1	13346	1097	2248	267
GO:0048646=anatomical_structure_formation	1	13346	256	2360	77	1	13346	256	2141	67	1	13346	256	2248	78
GO:0048666=neuron_development	1	13346	285	2360	95	1	13346	285	2141	93	1	13346	285	2248	109
GO:0048667=neuron_morphogenesis_during_differentiation	1	13346	240	2360	80	1	13346	240	2141	83	1	13346	240	2248	97
GO:0048699=generation_of_neurons	1	13346	425	2360	117	1	13346	425	2141	111	1	13346	425	2248	133
GO:0048731=system_development	1	13346	1771	2360	486	1	13346	1771	2141	431	1	13346	1771	2248	469
GO:0048762=mesenchymal_cell_differentiation	1	13346	82	2360	34	1	13346	82	2141	30	1	13346	82	2248	29
GO:0048812=neurite_morphogenesis	1	13346	240	2360	80	1	13346	240	2141	83	1	13346	240	2248	97
GO:0048856=anatomical_structure_development	1	13346	2123	2360	558	1	13346	2123	2141	495	1	13346	2123	2248	535
GO:0048858=cell_projection_morphogenesis	1	13346	335	2360	95	1	13346	335	2141	98	1	13346	335	2248	110
GO:0048869=cellular_developmental_process	1	13346	2228	2360	481	1	13346	2228	2141	434	1	13346	2228	2248	491
GO:0050770=regulation_of_axonogenesis	1	13346	53	2360	21	1	13346	53	2141	21	1	13346	53	2248	19
GO:0050793=regulation_of_developmental_process	1	13346	361	2360	97	1	13346	361	2141	96	1	13346	361	2248	98
GO:0051094=positive_regulation_of_developmental_process	1	13346	101	2360	37	1	13346	101	2141	36	1	13346	101	2248	37
GO:0051179=localization	1	13346	2903	2360	553	1	13346	2903	2141	505	1	13346	2903	2248	529
GO:0051234=establishment_of_localization	1	13346	2473	2360	426	1	13346	2473	2141	386	1	13346	2473	2248	403
GO:0051674=localization_of_cell	1	13346	466	2360	143	1	13346	466	2141	130	1	13346	466	2248	144
GO:0001763=morphogenesis_of_a_branching_structure	1	13346	94	2360	30	1	13346	94	2141	28	0	13346	94	2248	23
GO:0002053=positive_regulation_of_mesenchymal_cell_proliferation	1	13346	10	2360	8	1	13346	10	2141	7	0	13346	10	2248	6
GO:0002376=immune_system_process	1	13346	431	2360	104	1	13346	431	2141	110	0	13346	431	2248	90
GO:0006793=phosphorus_metabolic_process	1	13346	1109	2360	223	1	13346	1109	2141	218	0	13346	1109	2248	212
GO:0006796=phosphate_metabolic_process	1	13346	1109	2360	223	1	13346	1109	2141	218	0	13346	1109	2248	212
GO:0007178=transmembrane_receptor_protein_serine/threonine_kinase_signaling_pathway	1	13346	116	2360	42	1	13346	116	2141	35	0	13346	116	2248	27
GO:0007218=neuropeptide_signaling_pathway	1	13346	42	2360	21	1	13346	42	2141	18	0	13346	42	2248	16
GO:0007517=muscle_development	1	13346	226	2360	79	1	13346	226	2141	60	0	13346	226	2248	51
GO:0008045=motor_axon_guidance	1	13346	15	2360	11	1	13346	15	2141	10	0	13346	15	2248	8
GO:0009611=response_to_wounding	1	13346	151	2360	53	1	13346	151	2141	40	0	13346	151	2248	39
GO:0035051=cardiac_cell_differentiation	1	13346	21	2360	11	1	13346	21	2141	11	0	13346	21	2248	9
GO:0040011=locomotion	1	13346	107	2360	34	1	13346	107	2141	33	0	13346	107	2248	28
GO:0042116=macrophage_activation	1	13346	8	2360	7	1	13346	8	2141	6	0	13346	8	2248	3
GO:0043393=regulation_of_protein_binding	1	13346	10	2360	7	1	13346	10	2141	7	0	13346	10	2248	6
GO:0046068=cGMP_metabolic_process	1	13346	12	2360	9	1	13346	12	2141	8	0	13346	12	2248	5
GO:0051239=regulation_of_multicellular_organismal_process	1	13346	189	2360	66	1	13346	189	2141	50	0	13346	189	2248	47
Table S3Q, Predominantly Increasing: GO Biological Process contd
	H_P	N_P	M_P	K_P	x_P	H_X	N_X	M_X	K_X	x_X	H_N	N_N	M_N	K_N	x_N
GO:0001756=somitogenesis	1	13346	46	2360	24	0	13346	46	2141	13	1	13346	46	2248	20
GO:0006996=organelle_organization_and_biogenesis	1	13346	1434	2360	229	0	13346	1434	2141	217	1	13346	1434	2248	222
GO:0007188=G-protein_signaling,_coupled_to_cAMP_nucleotide_second_messenger	1	13346	40	2360	18	0	13346	40	2141	11	1	13346	40	2248	16
GO:0007242=intracellular_signaling_cascade	1	13346	1171	2360	241	0	13346	1171	2141	210	1	13346	1171	2248	236
GO:0007389=pattern_specification_process	1	13346	269	2360	79	0	13346	269	2141	59	1	13346	269	2248	70
GO:0008544=epidermis_development	1	13346	90	2360	30	0	13346	90	2141	26	1	13346	90	2248	31
GO:0008593=regulation_of_Notch_signaling_pathway	1	13346	10	2360	7	0	13346	10	2141	5	1	13346	10	2248	9
GO:0016339=calcium-dependent_cell-cell_adhesion	1	13346	13	2360	9	0	13346	13	2141	5	1	13346	13	2248	10
GO:0016481=negative_regulation_of_transcription	1	13346	368	2360	92	0	13346	368	2141	81	1	13346	368	2248	93
GO:0021700=developmental_maturation	1	13346	111	2360	39	0	13346	111	2141	25	1	13346	111	2248	35
GO:0031324=negative_regulation_of_cellular_metabolic_process	1	13346	440	2360	106	0	13346	440	2141	92	1	13346	440	2248	103
GO:0035282=segmentation	1	13346	60	2360	29	0	13346	60	2141	16	1	13346	60	2248	25
GO:0042133=neurotransmitter_metabolic_process	1	13346	25	2360	12	0	13346	25	2141	8	1	13346	25	2248	12
GO:0045934=negative_regulation_of_nucleobase,_nucleoside,_nucleotide_and_nucleic_acid_metabolic_process	1	13346	393	2360	95	0	13346	393	2141	85	1	13346	393	2248	96
GO:0048771=tissue_remodeling	1	13346	107	2360	33	0	13346	107	2141	30	1	13346	107	2248	48
GO:0051216=cartilage_development	1	13346	47	2360	19	0	13346	47	2141	14	1	13346	47	2248	21
GO:0002274=myeloid_leukocyte_activation	1	13346	22	2360	13	0	13346	22	2141	9	0	13346	22	2248	6
GO:0006811=ion_transport	1	13346	459	2360	112	0	13346	459	2141	85	0	13346	459	2248	103
GO:0006936=muscle_contraction	1	13346	80	2360	40	0	13346	80	2141	15	0	13346	80	2248	19
GO:0006937=regulation_of_muscle_contraction	1	13346	35	2360	16	0	13346	35	2141	7	0	13346	35	2248	11
GO:0006941=striated_muscle_contraction	1	13346	15	2360	10	0	13346	15	2141	2	0	13346	15	2248	3
GO:0006952=defense_response	1	13346	166	2360	52	0	13346	166	2141	40	0	13346	166	2248	38
GO:0006954=inflammatory_response	1	13346	88	2360	33	0	13346	88	2141	23	0	13346	88	2248	21
GO:0007187=G-protein_signaling,_coupled_to_cyclic_nucleotide_second_messenger	1	13346	42	2360	19	0	13346	42	2141	11	0	13346	42	2248	16
GO:0007507=heart_development	1	13346	257	2360	78	0	13346	257	2141	56	0	13346	257	2248	60
GO:0007519=striated_muscle_development	1	13346	157	2360	55	0	13346	157	2141	36	0	13346	157	2248	34
GO:0008015=circulation	1	13346	76	2360	27	0	13346	76	2141	20	0	13346	76	2248	21
GO:0009799=determination_of_symmetry	1	13346	38	2360	16	0	13346	38	2141	12	0	13346	38	2248	12
GO:0009855=determination_of_bilateral_symmetry	1	13346	38	2360	16	0	13346	38	2141	12	0	13346	38	2248	12
GO:0009880=embryonic_pattern_specification	1	13346	70	2360	27	0	13346	70	2141	22	0	13346	70	2248	22
GO:0009952=anterior/posterior_pattern_formation	1	13346	147	2360	42	0	13346	147	2141	25	0	13346	147	2248	37
GO:0019933=cAMP-mediated_signaling	1	13346	47	2360	18	0	13346	47	2141	11	0	13346	47	2248	17
GO:0019935=cyclic-nucleotide-mediated_signaling	1	13346	49	2360	19	0	13346	49	2141	11	0	13346	49	2248	17
GO:0030029=actin_filament-based_process	1	13346	262	2360	68	0	13346	262	2141	57	0	13346	262	2248	53
GO:0030036=actin_cytoskeleton_organization_and_biogenesis	1	13346	243	2360	63	0	13346	243	2141	52	0	13346	243	2248	49
GO:0030199=collagen_fibril_organization	1	13346	20	2360	12	0	13346	20	2141	7	0	13346	20	2248	10
GO:0030239=myofibril_assembly	1	13346	19	2360	11	0	13346	19	2141	2	0	13346	19	2248	0
GO:0030509=BMP_signaling_pathway	1	13346	41	2360	20	0	13346	41	2141	13	0	13346	41	2248	11
GO:0030516=regulation_of_axon_extension	1	13346	34	2360	16	0	13346	34	2141	11	0	13346	34	2248	13
GO:0030517=negative_regulation_of_axon_extension	1	13346	22	2360	12	0	13346	22	2141	9	0	13346	22	2248	8
GO:0030595=leukocyte_chemotaxis	1	13346	15	2360	9	0	13346	15	2141	8	0	13346	15	2248	8
GO:0030902=hindbrain_development	1	13346	43	2360	19	0	13346	43	2141	13	0	13346	43	2248	14
GO:0031290=retinal_ganglion_cell_axon_guidance	1	13346	14	2360	10	0	13346	14	2141	7	0	13346	14	2248	7
GO:0042060=wound_healing	1	13346	60	2360	23	0	13346	60	2141	19	0	13346	60	2248	20
GO:0043473=pigmentation	1	13346	48	2360	20	0	13346	48	2141	11	0	13346	48	2248	13
GO:0043506=regulation_of_JNK_activity	1	13346	9	2360	7	0	13346	9	2141	6	0	13346	9	2248	6
GO:0043588=skin_development	1	13346	11	2360	8	0	13346	11	2141	2	0	13346	11	2248	4
GO:0045445=myoblast_differentiation	1	13346	58	2360	30	0	13346	58	2141	19	0	13346	58	2248	17
GO:0048469=cell_maturation	1	13346	92	2360	31	0	13346	92	2141	18	0	13346	92	2248	26
GO:0048598=embryonic_morphogenesis	1	13346	241	2360	68	0	13346	241	2141	51	0	13346	241	2248	57
GO:0048627=myoblast_development	1	13346	35	2360	16	0	13346	35	2141	9	0	13346	35	2248	5
GO:0048628=myoblast_maturation	1	13346	35	2360	16	0	13346	35	2141	9	0	13346	35	2248	5
GO:0048637=skeletal_muscle_development	1	13346	94	2360	42	0	13346	94	2141	27	0	13346	94	2248	26
GO:0048730=epidermis_morphogenesis	1	13346	55	2360	21	0	13346	55	2141	18	0	13346	55	2248	19
GO:0048741=skeletal_muscle_fiber_development	1	13346	86	2360	39	0	13346	86	2141	25	0	13346	86	2248	25
GO:0048747=muscle_fiber_development	1	13346	86	2360	39	0	13346	86	2141	25	0	13346	86	2248	25
GO:0050673=epithelial_cell_proliferation	1	13346	32	2360	15	0	13346	32	2141	12	0	13346	32	2248	13
GO:0050771=negative_regulation_of_axonogenesis	1	13346	23	2360	13	0	13346	23	2141	10	0	13346	23	2248	8
GO:0050817=coagulation	1	13346	32	2360	14	0	13346	32	2141	9	0	13346	32	2248	11
GO:0050896=response_to_stimulus	1	13346	1232	2360	233	0	13346	1232	2141	202	0	13346	1232	2248	216
GO:0050918=positive_chemotaxis	1	13346	7	2360	6	0	13346	7	2141	5	0	13346	7	2248	4
GO:0050919=negative_chemotaxis	1	13346	11	2360	8	0	13346	11	2141	7	0	13346	11	2248	6
Table S3Q, Predominantly Increasing: GO Biological Process contd
	H_P	N_P	M_P	K_P	x_P	H_X	N_X	M_X	K_X	x_X	H_N	N_N	M_N	K_N	x_N
GO:0055001=muscle_cell_development	1	13346	19	2360	11	0	13346	19	2141	2	0	13346	19	2248	0
GO:0055002=striated_muscle_cell_development	1	13346	19	2360	11	0	13346	19	2141	2	0	13346	19	2248	0
GO:0001569=patterning_of_blood_vessels	0	13346	37	2360	14	1	13346	37	2141	15	1	13346	37	2248	15
GO:0001649=osteoblast_differentiation	0	13346	31	2360	10	1	13346	31	2141	15	1	13346	31	2248	17
GO:0002521=leukocyte_differentiation	0	13346	106	2360	30	1	13346	106	2141	36	1	13346	106	2248	34
GO:0002573=myeloid_leukocyte_differentiation	0	13346	33	2360	9	1	13346	33	2141	14	1	13346	33	2248	15
GO:0009968=negative_regulation_of_signal_transduction	0	13346	113	2360	34	1	13346	113	2141	33	1	13346	113	2248	33
GO:0021954=central_nervous_system_neuron_development	0	13346	19	2360	7	1	13346	19	2141	10	1	13346	19	2248	13
GO:0021955=central_nervous_system_neuron_axonogenesis	0	13346	13	2360	4	1	13346	13	2141	9	1	13346	13	2248	10
GO:0022407=regulation_of_cell-cell_adhesion	0	13346	12	2360	5	1	13346	12	2141	8	1	13346	12	2248	8
GO:0030097=hemopoiesis	0	13346	211	2360	53	1	13346	211	2141	58	1	13346	211	2248	55
GO:0042637=catagen	0	13346	5	2360	4	1	13346	5	2141	5	1	13346	5	2248	5
GO:0045444=fat_cell_differentiation	0	13346	33	2360	13	1	13346	33	2141	17	1	13346	33	2248	16
GO:0045596=negative_regulation_of_cell_differentiation	0	13346	96	2360	25	1	13346	96	2141	32	1	13346	96	2248	34
GO:0045598=regulation_of_fat_cell_differentiation	0	13346	10	2360	6	1	13346	10	2141	7	1	13346	10	2248	7
GO:0045616=regulation_of_keratinocyte_differentiation	0	13346	5	2360	4	1	13346	5	2141	5	1	13346	5	2248	5
GO:0045617=negative_regulation_of_keratinocyte_differentiation	0	13346	5	2360	4	1	13346	5	2141	5	1	13346	5	2248	5
GO:0048818=positive_regulation_of_hair_follicle_maturation	0	13346	5	2360	4	1	13346	5	2141	5	1	13346	5	2248	5
GO:0048819=regulation_of_hair_follicle_maturation	0	13346	5	2360	4	1	13346	5	2141	5	1	13346	5	2248	5
GO:0050794=regulation_of_cellular_process	0	13346	4066	2360	783	1	13346	4066	2141	731	1	13346	4066	2248	826
GO:0051093=negative_regulation_of_developmental_process	0	13346	131	2360	38	1	13346	131	2141	42	1	13346	131	2248	42
GO:0051794=regulation_of_catagen	0	13346	5	2360	4	1	13346	5	2141	5	1	13346	5	2248	5
GO:0051795=positive_regulation_of_catagen	0	13346	5	2360	4	1	13346	5	2141	5	1	13346	5	2248	5
GO:0051797=regulation_of_hair_follicle_development	0	13346	5	2360	4	1	13346	5	2141	5	1	13346	5	2248	5
GO:0051798=positive_regulation_of_hair_follicle_development	0	13346	5	2360	4	1	13346	5	2141	5	1	13346	5	2248	5
GO:0051890=regulation_of_cardioblast_differentiation	0	13346	5	2360	4	1	13346	5	2141	5	1	13346	5	2248	5
GO:0051891=positive_regulation_of_cardioblast_differentiation	0	13346	5	2360	4	1	13346	5	2141	5	1	13346	5	2248	5
GO:0060038=cardiac_muscle_cell_proliferation	0	13346	5	2360	4	1	13346	5	2141	5	1	13346	5	2248	5
GO:0001775=cell_activation	0	13346	175	2360	47	1	13346	175	2141	48	0	13346	175	2248	38
GO:0001953=negative_regulation_of_cell-matrix_adhesion	0	13346	9	2360	3	1	13346	9	2141	7	0	13346	9	2248	5
GO:0002520=immune_system_development	0	13346	250	2360	61	1	13346	250	2141	64	0	13346	250	2248	57
GO:0002684=positive_regulation_of_immune_system_process	0	13346	44	2360	16	1	13346	44	2141	17	0	13346	44	2248	13
GO:0007223=Wnt_receptor_signaling_pathway,_calcium_modulating_pathway	0	13346	16	2360	5	1	13346	16	2141	9	0	13346	16	2248	6
GO:0008088=axon_cargo_transport	0	13346	37	2360	7	1	13346	37	2141	15	0	13346	37	2248	10
GO:0010002=cardioblast_differentiation	0	13346	8	2360	5	1	13346	8	2141	7	0	13346	8	2248	5
GO:0016044=membrane_organization_and_biogenesis	0	13346	266	2360	62	1	13346	266	2141	63	0	13346	266	2248	63
GO:0022408=negative_regulation_of_cell-cell_adhesion	0	13346	9	2360	3	1	13346	9	2141	7	0	13346	9	2248	5
GO:0030098=lymphocyte_differentiation	0	13346	80	2360	24	1	13346	80	2141	28	0	13346	80	2248	24
GO:0030217=T_cell_differentiation	0	13346	51	2360	17	1	13346	51	2141	18	0	13346	51	2248	15
GO:0030334=regulation_of_cell_migration	0	13346	86	2360	26	1	13346	86	2141	30	0	13346	86	2248	26
GO:0030522=intracellular_receptor-mediated_signaling_pathway	0	13346	22	2360	6	1	13346	22	2141	11	0	13346	22	2248	8
GO:0035239=tube_morphogenesis	0	13346	169	2360	46	1	13346	169	2141	45	0	13346	169	2248	43
GO:0040012=regulation_of_locomotion	0	13346	98	2360	29	1	13346	98	2141	31	0	13346	98	2248	28
GO:0042110=T_cell_activation	0	13346	93	2360	27	1	13346	93	2141	28	0	13346	93	2248	19
GO:0045321=leukocyte_activation	0	13346	160	2360	44	1	13346	160	2141	46	0	13346	160	2248	33
GO:0046649=lymphocyte_activation	0	13346	145	2360	33	1	13346	145	2141	39	0	13346	145	2248	27
GO:0048534=hemopoietic_or_lymphoid_organ_development	0	13346	238	2360	60	1	13346	238	2141	64	0	13346	238	2248	56
GO:0048754=branching_morphogenesis_of_a_tube	0	13346	90	2360	27	1	13346	90	2141	28	0	13346	90	2248	23
GO:0050767=regulation_of_neurogenesis	0	13346	71	2360	22	1	13346	71	2141	23	0	13346	71	2248	19
GO:0051240=positive_regulation_of_multicellular_organismal_process	0	13346	54	2360	19	1	13346	54	2141	19	0	13346	54	2248	16
GO:0051270=regulation_of_cell_motility	0	13346	95	2360	28	1	13346	95	2141	31	0	13346	95	2248	27
GO:0001503=ossification	0	13346	88	2360	25	0	13346	88	2141	24	1	13346	88	2248	40
GO:0001942=hair_follicle_development	0	13346	33	2360	12	0	13346	33	2141	12	1	13346	33	2248	16
GO:0002683=negative_regulation_of_immune_system_process	0	13346	6	2360	5	0	13346	6	2141	5	1	13346	6	2248	6
GO:0006029=proteoglycan_metabolic_process	0	13346	23	2360	11	0	13346	23	2141	6	1	13346	23	2248	12
GO:0007050=cell_cycle_arrest	0	13346	52	2360	19	0	13346	52	2141	18	1	13346	52	2248	21
GO:0007189=G-protein_signaling,_adenylate_cyclase_activating_pathway	0	13346	30	2360	13	0	13346	30	2141	8	1	13346	30	2248	13
GO:0007214=gamma-aminobutyric_acid_signaling_pathway	0	13346	9	2360	1	0	13346	9	2141	3	1	13346	9	2248	7
GO:0007268=synaptic_transmission	0	13346	157	2360	34	0	13346	157	2141	36	1	13346	157	2248	46
GO:0007369=gastrulation	0	13346	96	2360	25	0	13346	96	2141	17	1	13346	96	2248	29
GO:0007398=ectoderm_development	0	13346	106	2360	32	0	13346	106	2141	28	1	13346	106	2248	35
GO:0007420=brain_development	0	13346	203	2360	50	0	13346	203	2141	49	1	13346	203	2248	67
Table S3Q, Predominantly Increasing: GO Biological Process contd
	H_P	N_P	M_P	K_P	x_P	H_X	N_X	M_X	K_X	x_X	H_N	N_N	M_N	K_N	x_N
GO:0007422=peripheral_nervous_system_development	0	13346	13	2360	7	0	13346	13	2141	7	1	13346	13	2248	9
GO:0010001=glial_cell_differentiation	0	13346	25	2360	7	0	13346	25	2141	7	1	13346	25	2248	13
GO:0015012=heparan_sulfate_proteoglycan_biosynthetic_process	0	13346	14	2360	6	0	13346	14	2141	2	1	13346	14	2248	9
GO:0016055=Wnt_receptor_signaling_pathway	0	13346	170	2360	45	0	13346	170	2141	32	1	13346	170	2248	49
GO:0016358=dendrite_development	0	13346	52	2360	16	0	13346	52	2141	15	1	13346	52	2248	24
GO:0019226=transmission_of_nerve_impulse	0	13346	186	2360	48	0	13346	186	2141	43	1	13346	186	2248	55
GO:0021952=central_nervous_system_projection_neuron_axonogenesis	0	13346	11	2360	2	0	13346	11	2141	7	1	13346	11	2248	8
GO:0021953=central_nervous_system_neuron_differentiation	0	13346	22	2360	7	0	13346	22	2141	10	1	13346	22	2248	13
GO:0022404=molting_cycle_process	0	13346	33	2360	12	0	13346	33	2141	12	1	13346	33	2248	16
GO:0022405=hair_cycle_process	0	13346	33	2360	12	0	13346	33	2141	12	1	13346	33	2248	16
GO:0030099=myeloid_cell_differentiation	0	13346	100	2360	23	0	13346	100	2141	28	1	13346	100	2248	30
GO:0030201=heparan_sulfate_proteoglycan_metabolic_process	0	13346	14	2360	6	0	13346	14	2141	2	1	13346	14	2248	9
GO:0030216=keratinocyte_differentiation	0	13346	22	2360	9	0	13346	22	2141	10	1	13346	22	2248	11
GO:0030282=bone_mineralization	0	13346	16	2360	7	0	13346	16	2141	7	1	13346	16	2248	10
GO:0030900=forebrain_development	0	13346	133	2360	28	0	13346	133	2141	32	1	13346	133	2248	46
GO:0031214=biomineral_formation	0	13346	88	2360	25	0	13346	88	2141	24	1	13346	88	2248	40
GO:0033002=muscle_cell_proliferation	0	13346	8	2360	4	0	13346	8	2141	5	1	13346	8	2248	7
GO:0042063=gliogenesis	0	13346	33	2360	8	0	13346	33	2141	7	1	13346	33	2248	14
GO:0042136=neurotransmitter_biosynthetic_process	0	13346	12	2360	7	0	13346	12	2141	5	1	13346	12	2248	8
GO:0042303=molting_cycle	0	13346	33	2360	12	0	13346	33	2141	12	1	13346	33	2248	16
GO:0042416=dopamine_biosynthetic_process	0	13346	7	2360	5	0	13346	7	2141	5	1	13346	7	2248	6
GO:0042423=catecholamine_biosynthetic_process	0	13346	13	2360	8	0	13346	13	2141	5	1	13346	13	2248	8
GO:0042633=hair_cycle	0	13346	33	2360	12	0	13346	33	2141	12	1	13346	33	2248	16
GO:0043085=positive_regulation_of_enzyme_activity	0	13346	145	2360	30	0	13346	145	2141	32	1	13346	145	2248	40
GO:0045165=cell_fate_commitment	0	13346	106	2360	26	0	13346	106	2141	25	1	13346	106	2248	33
GO:0045638=negative_regulation_of_myeloid_cell_differentiation	0	13346	25	2360	6	0	13346	25	2141	8	1	13346	25	2248	12
GO:0045892=negative_regulation_of_transcription,_DNA-dependent	0	13346	287	2360	72	0	13346	287	2141	66	1	13346	287	2248	74
GO:0046849=bone_remodeling	0	13346	92	2360	25	0	13346	92	2141	24	1	13346	92	2248	40
GO:0048103=somatic_stem_cell_division	0	13346	10	2360	6	0	13346	10	2141	6	1	13346	10	2248	7
GO:0048675=axon_extension	0	13346	52	2360	18	0	13346	52	2141	18	1	13346	52	2248	21
GO:0048813=dendrite_morphogenesis	0	13346	21	2360	6	0	13346	21	2141	7	1	13346	21	2248	12
GO:0050777=negative_regulation_of_immune_response	0	13346	6	2360	5	0	13346	6	2141	5	1	13346	6	2248	6
GO:0065008=regulation_of_biological_quality	0	13346	484	2360	103	0	13346	484	2141	101	1	13346	484	2248	112
Table S3R, Predominantly Increasing: GO Molecular Function	H_P	N_P	M_P	K_P	x_P	H_X	N_X	M_X	K_X	x_X	H_N	N_N	M_N	K_N	x_N
GO:0000166=nucleotide_binding	1	14569	2511	2602	345	1	14569	2511	2394	337	1	14569	2511	2497	376
GO:0001871=pattern_binding	1	14569	99	2602	46	1	14569	99	2394	45	1	14569	99	2497	45
GO:0003676=nucleic_acid_binding	1	14569	3696	2602	553	1	14569	3696	2394	515	1	14569	3696	2497	608
GO:0003677=DNA_binding	1	14569	2335	2602	406	1	14569	2335	2394	383	1	14569	2335	2497	454
GO:0003700=transcription_factor_activity	1	14569	951	2602	225	1	14569	951	2394	197	1	14569	951	2497	235
GO:0004713=protein-tyrosine_kinase_activity	1	14569	210	2602	63	1	14569	210	2394	60	1	14569	210	2497	58
GO:0004714=transmembrane_receptor_protein_tyrosine_kinase_activity	1	14569	84	2602	38	1	14569	84	2394	40	1	14569	84	2497	39
GO:0004871=signal_transducer_activity	1	14569	1329	2602	379	1	14569	1329	2394	334	1	14569	1329	2497	328
GO:0004872=receptor_activity	1	14569	1089	2602	326	1	14569	1089	2394	287	1	14569	1089	2497	278
GO:0004888=transmembrane_receptor_activity	1	14569	398	2602	160	1	14569	398	2394	146	1	14569	398	2497	142
GO:0004896=hematopoietin/interferon-class_D200-domain_cytokine_receptor_activity	1	14569	29	2602	16	1	14569	29	2394	17	1	14569	29	2497	17
GO:0004930=G-protein_coupled_receptor_activity	1	14569	154	2602	64	1	14569	154	2394	55	1	14569	154	2497	45
GO:0005021=vascular_endothelial_growth_factor_receptor_activity	1	14569	20	2602	12	1	14569	20	2394	12	1	14569	20	2497	11
GO:0005102=receptor_binding	1	14569	404	2602	104	1	14569	404	2394	103	1	14569	404	2497	106
GO:0005201=extracellular_matrix_structural_constituent	1	14569	70	2602	45	1	14569	70	2394	42	1	14569	70	2497	39
GO:0005509=calcium_ion_binding	1	14569	653	2602	221	1	14569	653	2394	191	1	14569	653	2497	209
GO:0005524=ATP_binding	1	14569	1664	2602	244	1	14569	1664	2394	235	1	14569	1664	2497	258
GO:0005539=glycosaminoglycan_binding	1	14569	94	2602	43	1	14569	94	2394	42	1	14569	94	2497	42
GO:0005544=calcium-dependent_phospholipid_binding	1	14569	21	2602	13	1	14569	21	2394	12	1	14569	21	2497	12
GO:0008201=heparin_binding	1	14569	75	2602	35	1	14569	75	2394	36	1	14569	75	2497	40
GO:0008270=zinc_ion_binding	1	14569	2224	2602	426	1	14569	2224	2394	375	1	14569	2224	2497	442
GO:0016524=latrotoxin_receptor_activity	1	14569	17	2602	14	1	14569	17	2394	11	1	14569	17	2497	10
GO:0016740=transferase_activity	1	14569	2103	2602	352	1	14569	2103	2394	333	1	14569	2103	2497	351
GO:0016772=transferase_activity,_transferring_phosphorus-containing_groups	1	14569	1305	2602	228	1	14569	1305	2394	219	1	14569	1305	2497	232
GO:0016787=hydrolase_activity	1	14569	2073	2602	317	1	14569	2073	2394	293	1	14569	2073	2497	297
GO:0017076=purine_nucleotide_binding	1	14569	2113	2602	304	1	14569	2113	2394	291	1	14569	2113	2497	323
GO:0019199=transmembrane_receptor_protein_kinase_activity	1	14569	107	2602	44	1	14569	107	2394	45	1	14569	107	2497	43
GO:0030020=extracellular_matrix_structural_constituent_conferring_tensile_strength	1	14569	42	2602	30	1	14569	42	2394	28	1	14569	42	2497	28
GO:0030246=carbohydrate_binding	1	14569	198	2602	81	1	14569	198	2394	80	1	14569	198	2497	76
GO:0030247=polysaccharide_binding	1	14569	99	2602	46	1	14569	99	2394	45	1	14569	99	2497	45
GO:0030528=transcription_regulator_activity	1	14569	1438	2602	320	1	14569	1438	2394	288	1	14569	1438	2497	335
GO:0030554=adenyl_nucleotide_binding	1	14569	1723	2602	253	1	14569	1723	2394	243	1	14569	1723	2497	264
GO:0043167=ion_binding	1	14569	3725	2602	795	1	14569	3725	2394	685	1	14569	3725	2497	771
GO:0043169=cation_binding	1	14569	3341	2602	735	1	14569	3341	2394	632	1	14569	3341	2497	720
GO:0046872=metal_ion_binding	1	14569	3664	2602	776	1	14569	3664	2394	668	1	14569	3664	2497	755
GO:0046914=transition_metal_ion_binding	1	14569	2645	2602	506	1	14569	2645	2394	441	1	14569	2645	2497	511
GO:0060089=molecular_transducer_activity	1	14569	1329	2602	379	1	14569	1329	2394	334	1	14569	1329	2497	328
GO:0001584=rhodopsin-like_receptor_activity	1	14569	93	2602	39	1	14569	93	2394	32	0	14569	93	2497	28
GO:0005125=cytokine_activity	1	14569	127	2602	40	1	14569	127	2394	37	0	14569	127	2497	35
GO:0005529=sugar_binding	1	14569	102	2602	38	1	14569	102	2394	37	0	14569	102	2497	32
GO:0005543=phospholipid_binding	1	14569	199	2602	59	1	14569	199	2394	61	0	14569	199	2497	49
GO:0008092=cytoskeletal_protein_binding	1	14569	522	2602	126	1	14569	522	2394	120	0	14569	522	2497	101
GO:0008289=lipid_binding	1	14569	354	2602	95	1	14569	354	2394	92	0	14569	354	2497	84
GO:0016564=transcriptional_repressor_activity	1	14569	269	2602	74	1	14569	269	2394	69	0	14569	269	2497	68
GO:0019838=growth_factor_binding	1	14569	74	2602	30	1	14569	74	2394	27	0	14569	74	2497	25
GO:0048503=GPI_anchor_binding	1	14569	98	2602	36	1	14569	98	2394	35	0	14569	98	2497	25
GO:0016301=kinase_activity	1	14569	1148	2602	220	0	14569	1148	2394	208	1	14569	1148	2497	223
GO:0017154=semaphorin_receptor_activity	1	14569	11	2602	9	0	14569	11	2394	5	1	14569	11	2497	8
GO:0005200=structural_constituent_of_cytoskeleton	1	14569	80	2602	31	0	14569	80	2394	14	0	14569	80	2497	12
GO:0008237=metallopeptidase_activity	1	14569	178	2602	52	0	14569	178	2394	37	0	14569	178	2497	44
GO:0001653=peptide_receptor_activity	0	14569	34	2602	15	1	14569	34	2394	15	0	14569	34	2497	11
GO:0004181=metallocarboxypeptidase_activity	0	14569	27	2602	12	1	14569	27	2394	13	0	14569	27	2497	10
GO:0004866=endopeptidase_inhibitor_activity	0	14569	62	2602	22	1	14569	62	2394	22	0	14569	62	2497	20
GO:0004962=endothelin_receptor_activity	0	14569	7	2602	5	1	14569	7	2394	6	0	14569	7	2497	4
GO:0005160=transforming_growth_factor_beta_receptor_binding	0	14569	7	2602	5	1	14569	7	2394	6	0	14569	7	2497	6
GO:0008528=peptide_receptor_activity,_G-protein_coupled	0	14569	34	2602	15	1	14569	34	2394	15	0	14569	34	2497	11
GO:0016500=protein-hormone_receptor_activity	0	14569	6	2602	5	1	14569	6	2394	6	0	14569	6	2497	5
GO:0030414=protease_inhibitor_activity	0	14569	63	2602	22	1	14569	63	2394	22	0	14569	63	2497	20
GO:0043560=insulin_receptor_substrate_binding	0	14569	9	2602	3	1	14569	9	2394	7	0	14569	9	2497	5
GO:0005007=fibroblast_growth_factor_receptor_activity	0	14569	8	2602	4	0	14569	8	2394	5	1	14569	8	2497	7
GO:0005507=copper_ion_binding	0	14569	51	2602	17	0	14569	51	2394	16	1	14569	51	2497	23
GO:0016917=GABA_receptor_activity	0	14569	14	2602	4	0	14569	14	2394	7	1	14569	14	2497	9
GO:0032403=protein_complex_binding	0	14569	57	2602	18	0	14569	57	2394	17	1	14569	57	2497	22
Table S3S, Predominantly Increasing: InterPro
	H_P	N_P	M_P	K_P	x_P	H_X	N_X	M_X	K_X	x_X	H_N	N_N	M_N	K_N	x_N
IPR000152=Aspartic_acid_and_asparagine_hydroxylation_site	1	15450	87	2841	46	1	15450	87	2588	42	1	15450	87	2762	40
IPR000372=Leucine-rich_repeat,_cysteine-rich_flanking_region,_N-terminal	1	15450	41	2841	22	1	15450	41	2588	23	1	15450	41	2762	24
IPR000421=Coagulation_factor_5/8_type,_C-terminal	1	15450	35	2841	16	1	15450	35	2588	18	1	15450	35	2762	16
IPR000647=CTF/NF-I	1	15450	20	2841	17	1	15450	20	2588	18	1	15450	20	2762	16
IPR000742=EGF-like,_type_3	1	15450	165	2841	74	1	15450	165	2588	62	1	15450	165	2762	68
IPR000884=Thrombospondin,_type_I	1	15450	47	2841	23	1	15450	47	2588	20	1	15450	47	2762	28
IPR000885=Fibrillar_collagen,_C-terminal	1	15450	18	2841	15	1	15450	18	2588	14	1	15450	18	2762	14
IPR001007=von_Willebrand_factor,_type_C	1	15450	38	2841	18	1	15450	38	2588	24	1	15450	38	2762	25
IPR001245=Tyrosine_protein_kinase	1	15450	155	2841	50	1	15450	155	2588	55	1	15450	155	2762	51
IPR001791=Laminin_G	1	15450	37	2841	18	1	15450	37	2588	20	1	15450	37	2762	21
IPR001879=Hormone_receptor,_extracellular	1	15450	23	2841	16	1	15450	23	2588	14	1	15450	23	2762	13
IPR001881=EGF-like_calcium-binding	1	15450	87	2841	44	1	15450	87	2588	39	1	15450	87	2762	37
IPR002049=EGF-like,_laminin	1	15450	34	2841	17	1	15450	34	2588	17	1	15450	34	2762	18
IPR002126=Cadherin	1	15450	77	2841	42	1	15450	77	2588	37	1	15450	77	2762	47
IPR002212=Matrix_fibril-associated	1	15450	10	2841	9	1	15450	10	2588	9	1	15450	10	2762	8
IPR002350=Proteinase_inhibitor_I1,_Kazal	1	15450	23	2841	14	1	15450	23	2588	15	1	15450	23	2762	14
IPR003112=Olfactomedin-like	1	15450	19	2841	14	1	15450	19	2588	15	1	15450	19	2762	13
IPR003129=Laminin_G,_Thrombospondin-type,_N-terminal	1	15450	24	2841	13	1	15450	24	2588	15	1	15450	24	2762	15
IPR003529=Long_hematopoietin_receptor,_gp130_family_2	1	15450	11	2841	8	1	15450	11	2588	8	1	15450	11	2762	9
IPR003591=Leucine-rich_repeat,_typical_subtype	1	15450	109	2841	41	1	15450	109	2588	40	1	15450	109	2762	46
IPR003598=Immunoglobulin_subtype_2	1	15450	185	2841	72	1	15450	185	2588	58	1	15450	185	2762	71
IPR003599=Immunoglobulin_subtype	1	15450	259	2841	94	1	15450	259	2588	75	1	15450	259	2762	89
IPR003619=MAD_homology_1,_Dwarfin-type	1	15450	36	2841	20	1	15450	36	2588	20	1	15450	36	2762	17
IPR003645=Follistatin-like,_N-terminal	1	15450	9	2841	8	1	15450	9	2588	7	1	15450	9	2762	8
IPR003924=Latrophilin_receptor	1	15450	20	2841	15	1	15450	20	2588	13	1	15450	20	2762	12
IPR003961=Fibronectin,_type_III	1	15450	176	2841	81	1	15450	176	2588	76	1	15450	176	2762	76
IPR003962=Fibronectin,_type_III_subdomain	1	15450	74	2841	39	1	15450	74	2588	33	1	15450	74	2762	33
IPR006207=Cystine_knot,_C-terminal	1	15450	21	2841	12	1	15450	21	2588	11	1	15450	21	2762	16
IPR006209=EGF-like	1	15450	106	2841	52	1	15450	106	2588	49	1	15450	106	2762	48
IPR006210=EGF	1	15450	155	2841	75	1	15450	155	2588	70	1	15450	155	2762	71
IPR007110=Immunoglobulin-like	1	15450	294	2841	105	1	15450	294	2588	89	1	15450	294	2762	100
IPR008160=Collagen_triple_helix_repeat	1	15450	79	2841	42	1	15450	79	2588	33	1	15450	79	2762	36
IPR008161=Collagen_helix_repeat	1	15450	55	2841	35	1	15450	55	2588	28	1	15450	55	2762	30
IPR008957=Fibronectin,_type_III-like_fold	1	15450	205	2841	84	1	15450	205	2588	81	1	15450	205	2762	80
IPR008979=Galactose-binding_like	1	15450	118	2841	40	1	15450	118	2588	43	1	15450	118	2762	43
IPR008985=Concanavalin_A-like_lectin/glucanase	1	15450	114	2841	57	1	15450	114	2588	57	1	15450	114	2762	50
IPR009030=Growth_factor,_receptor	1	15450	111	2841	60	1	15450	111	2588	56	1	15450	111	2762	55
IPR009138=Neural_cell_adhesion	1	15450	7	2841	7	1	15450	7	2588	7	1	15450	7	2762	7
IPR012680=Laminin_G,_subdomain_2	1	15450	38	2841	18	1	15450	38	2588	20	1	15450	38	2762	21
IPR013032=EGF-like_region	1	15450	227	2841	99	1	15450	227	2588	83	1	15450	227	2762	91
IPR013091=EGF_calcium-binding	1	15450	68	2841	32	1	15450	68	2588	27	1	15450	68	2762	26
IPR013098=Immunoglobulin_I-set	1	15450	153	2841	68	1	15450	153	2588	53	1	15450	153	2762	64
IPR013111=EGF,_extracellular	1	15450	60	2841	26	1	15450	60	2588	22	1	15450	60	2762	25
IPR013151=Immunoglobulin	1	15450	152	2841	62	1	15450	152	2588	56	1	15450	152	2762	64
IPR013164=Cadherin-like	1	15450	28	2841	14	1	15450	28	2588	18	1	15450	28	2762	21
IPR013320=Concanavalin_A-like_lectin/glucanase,_subgroup	1	15450	97	2841	41	1	15450	97	2588	52	1	15450	97	2762	44
IPR000203=GPS	1	15450	26	2841	17	1	15450	26	2588	16	0	15450	26	2762	12
IPR000436=Sushi/SCR/CCP	1	15450	26	2841	14	1	15450	26	2588	13	0	15450	26	2762	10
IPR000832=GPCR,_family_2,_secretin-like	1	15450	44	2841	23	1	15450	44	2588	20	0	15450	44	2762	16
IPR000922=D-galactoside/L-rhamnose_binding_SUEL_lectin	1	15450	15	2841	13	1	15450	15	2588	11	0	15450	15	2762	9
IPR001101=Plectin_repeat	1	15450	14	2841	9	1	15450	14	2588	9	0	15450	14	2762	9
IPR001464=Annexin	1	15450	21	2841	14	1	15450	21	2588	13	0	15450	21	2762	11
IPR002495=Glycosyl_transferase,_family_8	1	15450	11	2841	8	1	15450	11	2588	8	0	15450	11	2762	6
IPR003334=Latrophilin,_C-terminal	1	15450	15	2841	13	1	15450	15	2588	11	0	15450	15	2762	9
IPR008266=Tyrosine_protein_kinase,_active_site	1	15450	119	2841	43	1	15450	119	2588	41	0	15450	119	2762	36
IPR000483=Cysteine-rich_flanking_region,_C-terminal	1	15450	48	2841	23	0	15450	48	2588	18	1	15450	48	2762	26
IPR003523=Transcription_factor_COE	1	15450	14	2841	10	0	15450	14	2588	7	1	15450	14	2762	12
IPR008085=Thrombospondin,_subtype_1	1	15450	29	2841	15	0	15450	29	2588	12	1	15450	29	2762	19
IPR009134=Vascular_endothelial_growth_factor_receptor,_VEGFR,_N-terminal	1	15450	28	2841	18	0	15450	28	2588	13	1	15450	28	2762	14
IPR000233=Cadherin_cytoplasmic_region	1	15450	16	2841	12	0	15450	16	2588	6	0	15450	16	2762	7
IPR000276=Rhodopsin-like_GPCR_superfamily	1	15450	95	2841	36	0	15450	95	2588	25	0	15450	95	2762	23
IPR000782=Beta-Ig-H3/fasciclin	1	15450	6	2841	6	0	15450	6	2588	1	0	15450	6	2762	2
Table S3S, Predominantly Increasing: InterPro contd
	H_P	N_P	M_P	K_P	x_P	H_X	N_X	M_X	K_X	x_X	H_N	N_N	M_N	K_N	x_N
IPR001134=Netrin,_C-terminal	1	15450	25	2841	13	0	15450	25	2588	5	0	15450	25	2762	11
IPR001590=Peptidase_M12B,_ADAM/reprolysin	1	15450	24	2841	14	0	15450	24	2588	3	0	15450	24	2762	7
IPR001664=Intermediate_filament_protein	1	15450	42	2841	20	0	15450	42	2588	15	0	15450	42	2762	15
IPR001751=S100/CaBP-9k-type,_calcium_binding	1	15450	13	2841	9	0	15450	13	2588	8	0	15450	13	2762	4
IPR001762=Disintegrin	1	15450	25	2841	13	0	15450	25	2588	5	0	15450	25	2762	8
IPR002048=Calcium-binding_EF-hand	1	15450	219	2841	61	0	15450	219	2588	49	0	15450	219	2762	48
IPR002100=Transcription_factor,_MADS-box	1	15450	22	2841	13	0	15450	22	2588	11	0	15450	22	2762	8
IPR002870=Peptidase_M12B,_propeptide	1	15450	20	2841	15	0	15450	20	2588	4	0	15450	20	2762	8
IPR006025=Peptidase_M,_neutral_zinc_metallopeptidases,_zinc-binding_site	1	15450	85	2841	34	0	15450	85	2588	21	0	15450	85	2762	28
IPR007122=Gelsolin	1	15450	11	2841	8	0	15450	11	2588	7	0	15450	11	2762	5
IPR007123=Gelsolin_region	1	15450	18	2841	11	0	15450	18	2588	9	0	15450	18	2762	8
IPR008993=TIMP-like_OB-fold	1	15450	27	2841	14	0	15450	27	2588	6	0	15450	27	2762	12
IPR009124=Desmocollin	1	15450	7	2841	7	0	15450	7	2588	3	0	15450	7	2762	5
IPR009496=Repulsive_guidance_molecule,_C-terminal	1	15450	8	2841	7	0	15450	8	2588	1	0	15450	8	2762	1
IPR010294=ADAM-TS_Spacer_1	1	15450	12	2841	10	0	15450	12	2588	4	0	15450	12	2762	7
IPR010536=Repulsive_guidance_molecule,_N-terminal	1	15450	8	2841	7	0	15450	8	2588	1	0	15450	8	2762	1
IPR010909=PLAC	1	15450	11	2841	8	0	15450	11	2588	4	0	15450	11	2762	7
IPR011000=Apolipophorin_III-like	1	15450	44	2841	21	0	15450	44	2588	16	0	15450	44	2762	16
IPR011992=EF-Hand_type	1	15450	245	2841	72	0	15450	245	2588	55	0	15450	245	2762	55
IPR013273=ADAM-TS	1	15450	12	2841	11	0	15450	12	2588	5	0	15450	12	2762	7
IPR002035=von_Willebrand_factor,_type_A	0	15450	54	2841	19	1	15450	54	2588	23	1	15450	54	2762	22
IPR009041=Proteinase_inhibitor,_PMP_and_SGCI	0	15450	38	2841	13	1	15450	38	2588	21	1	15450	38	2762	18
IPR000242=Tyrosine_specific_protein_phosphatase	0	15450	73	2841	22	1	15450	73	2588	25	0	15450	73	2762	22
IPR001079=Galectin,_galactose-binding_lectin	0	15450	8	2841	6	1	15450	8	2588	8	0	15450	8	2762	5
IPR001839=Transforming_growth_factor_beta	0	15450	21	2841	11	1	15450	21	2588	11	0	15450	21	2762	10
IPR003595=Protein_tyrosine_phosphatase,_catalytic_region	0	15450	51	2841	19	1	15450	51	2588	20	0	15450	51	2762	18
IPR008211=Laminin,_N-terminal	0	15450	14	2841	8	1	15450	14	2588	9	0	15450	14	2762	8
IPR011497=Protease_inhibitor,_Kazal-type	0	15450	17	2841	9	1	15450	17	2588	10	0	15450	17	2762	8
IPR001438=EGF-like,_type_2	0	15450	24	2841	11	0	15450	24	2588	9	1	15450	24	2762	13
IPR001611=Leucine-rich_repeat	0	15450	175	2841	49	0	15450	175	2588	46	1	15450	175	2762	58
IPR001849=Pleckstrin-like	0	15450	292	2841	71	0	15450	292	2588	61	1	15450	292	2762	78
IPR002909=Cell_surface_receptor_IPT/TIG	0	15450	53	2841	20	0	15450	53	2588	16	1	15450	53	2762	25
IPR007087=Zinc_finger,_C2H2-type	0	15450	670	2841	142	0	15450	670	2588	127	1	15450	670	2762	169
Table S3T, Predominantly Increasing: KEGG
	H_P	N_P	M_P	K_P	x_P	H_X	N_X	M_X	K_X	x_X	H_N	N_N	M_N	K_N	x_N
Cell_Communication	1	4196	102	804	54	1	4196	102	727	45	1	4196	102	739	47
Cytokine-cytokine_receptor_interaction	1	4196	128	804	48	1	4196	128	727	46	1	4196	128	739	40
Neuroactive_ligand-receptor_interaction	1	4196	103	804	47	1	4196	103	727	41	1	4196	103	739	38
Axon_guidance	1	4196	226	804	67	1	4196	226	727	70	1	4196	226	739	73
Focal_adhesion	1	4196	294	804	88	1	4196	294	727	82	1	4196	294	739	76
ECM-receptor_interaction	1	4196	109	804	45	1	4196	109	727	44	1	4196	109	739	41
Cell_adhesion_molecules_(CAMs)	1	4196	125	804	44	1	4196	125	727	38	0	4196	125	739	34
Calcium_signaling_pathway	1	4196	151	804	47	0	4196	151	727	33	0	4196	151	739	33
TGF-beta_signaling_pathway	0	4196	126	804	38	1	4196	126	727	37	1	4196	126	739	37
Apoptosis	0	4196	113	804	29	1	4196	113	727	35	0	4196	113	739	22
Prion_disease	0	4196	20	804	9	1	4196	20	727	13	0	4196	20	739	9
Wnt_signaling_pathway	0	4196	251	804	57	0	4196	251	727	48	1	4196	251	739	64
Table S3U, Predominantly Increasing: MGI Phenotype
	H_P	N_P	M_P	K_P	x_P	H_X	N_X	M_X	K_X	x_X	H_N	N_N	M_N	K_N	x_N
MP:0000780=abnormal_corpus_callosum_morphology	1	4546	71	1085	36	1	4546	71	964	35	1	4546	71	1016	40
MP:0003140=dilated_atria	1	4546	51	1085	31	1	4546	51	964	28	1	4546	51	1016	29
MP:0005373=lethality-postnatal	1	4546	30	1085	23	1	4546	30	964	18	1	4546	30	1016	21
MP:0002089=abnormal_postnatal_growth/weight/body_size	1	4546	120	1085	51	1	4546	120	964	45	0	4546	120	1016	44
MP:0002919=enhanced_paired-pulse_facilitation	1	4546	18	1085	14	1	4546	18	964	13	0	4546	18	1016	13
MP:0003008=enhanced_long_term_potentiation	1	4546	20	1085	16	1	4546	20	964	16	0	4546	20	1016	11
MP:0000729=abnormal_myogenesis	1	4546	24	1085	17	0	4546	24	964	11	0	4546	24	1016	6
MP:0002279=abnormal_diaphragm_morphology	1	4546	41	1085	24	0	4546	41	964	19	0	4546	41	1016	20
MP:0002950=abnormal_neural_crest_cell_migration	1	4546	27	1085	18	0	4546	27	964	11	0	4546	27	1016	11
MP:0000807=abnormal_hippocampus_morphology	0	4546	145	1085	51	1	4546	145	964	53	1	4546	145	1016	57
MP:0000808=abnormal_hippocampus_development	0	4546	29	1085	15	1	4546	29	964	23	1	4546	29	1016	18
MP:0002961=abnormal_axon_guidance	0	4546	41	1085	23	1	4546	41	964	26	1	4546	41	1016	32
MP:0003005=abnormal_hippocampal_fimbria	0	4546	17	1085	11	1	4546	17	964	12	1	4546	17	1016	13
MP:0000059=abnormal_osteoclast_formation	0	4546	38	1085	17	1	4546	38	964	21	0	4546	38	1016	20
MP:0000458=abnormal_mandible_morphology	0	4546	62	1085	21	1	4546	62	964	29	0	4546	62	1016	23
MP:0000849=abnormal_cerebellum_morphology	0	4546	74	1085	29	1	4546	74	964	35	0	4546	74	1016	32
MP:0000853=absent_cerebellar_foliation	0	4546	11	1085	9	1	4546	11	964	10	0	4546	11	1016	8
MP:0001175=abnormal_lung_morphology	0	4546	115	1085	44	1	4546	115	964	44	0	4546	115	1016	39
MP:0001243=abnormal_dermal_layer_morphology	0	4546	26	1085	15	1	4546	26	964	16	0	4546	26	1016	16
MP:0002113=abnormal_skeleton_development	0	4546	85	1085	30	1	4546	85	964	39	0	4546	85	1016	32
MP:0002135=abnormal_kidney_morphology	0	4546	111	1085	39	1	4546	111	964	42	0	4546	111	1016	36
MP:0002273=abnormal_respiratory_alveolar_epithelial_cell_morphology	0	4546	11	1085	8	1	4546	11	964	10	0	4546	11	1016	8
MP:0002561=abnormal_circadian_phase	0	4546	12	1085	9	1	4546	12	964	10	0	4546	12	1016	9
MP:0002998=abnormal_bone_remodeling	0	4546	13	1085	7	1	4546	13	964	11	0	4546	13	1016	8
MP:0003662=abnormal_proliferative_zone	0	4546	32	1085	14	1	4546	32	964	19	0	4546	32	1016	15
MP:0005503=abnormal_tendon_morphology	0	4546	15	1085	8	1	4546	15	964	12	0	4546	15	1016	10
MP:0005630=increased_lung_weight	0	4546	23	1085	13	1	4546	23	964	15	0	4546	23	1016	14
MP:0000967=abnormal_sensory_neuron_projections	0	4546	37	1085	14	0	4546	37	964	12	1	4546	37	1016	23
MP:0002196=acallosal	0	4546	34	1085	14	0	4546	34	964	16	1	4546	34	1016	24
MP:0002199=abnormal_brain_commissure_morphology	0	4546	69	1085	18	0	4546	69	964	21	1	4546	69	1016	33
MP:0005008=abnormal_osteoblast_formation	0	4546	16	1085	8	0	4546	16	964	11	1	4546	16	1016	15
