# Supplementary material for: Spatial and Temporal Analysis of Gene Expression during Growth and Fusion of the Mouse Facial Prominences
Source: PLoS One. 2009 Dec 16;4(12):e8066. doi: 10.1371/journal.pone.0008066 (PMC2789411; doi:10.1371/journal.pone.0008066)
Supplement: Table S4 — Details of Functional Category Analysis for Tissue Specific Expression (With 2-Fold Change Requirement). Over-representation of annotations was tested for MGI identifiers represented among the set of 1506 probes with at least one prominence-specific difference as determined by limma with fdr = 0.01 and requiring at least a 2-fold change. A prominence-specific subset of the 1506 probes was created from probes showing at least one increase in expression over the other two prominences for the same time point, thereby excluding a probe from a given prominence-specific list if it had the lowest expression in that prominence of the three prominence. For each term, values used in calculating the binomial distribution are given as follows for each of the three prominences (P for mandibular (MdP), X for maxillary (MxP) and N for frontonasal (FNP)): H - whether the category was called significant at the (unadjusted) 0.05 level with the binomial distribution, N - number of MGI identifiers annotated to any category over the set of all MGI identifiers, M - number of MGI identifiers annotated to the given category, K - number of MGI identifiers tested in the list, and x - number of MGI identifiers in the list annotated to the given category. Annotations for (A) GO Biological Process (GOBP); (B) GO Molecular Function (GOMF); (C) InterPro; (D) KEGG; and (E) MGI Phenotype. (0.26 MB XLS) [file pone.0008066.s014.xls]

## Sheet: TISSUE_HigherThanAtLeast1.overr
Table S4A Tissue-Specific Expression: GO Biological Process (2FC)
	H_P	N_P	M_P	K_P	x_P	H_X	N_X	M_X	K_X	x_X	H_N	N_N	M_N	K_N	x_N
GO:0000902=cell_morphogenesis	1	13346	626	526	50	1	13346	626	363	33	1	13346	626	551	64
GO:0000904=cellular_morphogenesis_during_differentiation	1	13346	264	526	36	1	13346	264	363	26	1	13346	264	551	37
GO:0001501=skeletal_development	1	13346	205	526	29	1	13346	205	363	18	1	13346	205	551	34
GO:0001568=blood_vessel_development	1	13346	290	526	42	1	13346	290	363	18	1	13346	290	551	24
GO:0001654=eye_development	1	13346	102	526	27	1	13346	102	363	30	1	13346	102	551	26
GO:0001655=urogenital_system_development	1	13346	86	526	14	1	13346	86	363	11	1	13346	86	551	16
GO:0001656=metanephros_development	1	13346	50	526	9	1	13346	50	363	9	1	13346	50	551	8
GO:0001756=somitogenesis	1	13346	46	526	8	1	13346	46	363	14	1	13346	46	551	9
GO:0001822=kidney_development	1	13346	78	526	14	1	13346	78	363	11	1	13346	78	551	16
GO:0001944=vasculature_development	1	13346	295	526	42	1	13346	295	363	18	1	13346	295	551	26
GO:0002009=morphogenesis_of_an_epithelium	1	13346	163	526	17	1	13346	163	363	25	1	13346	163	551	18
GO:0003002=regionalization	1	13346	190	526	22	1	13346	190	363	28	1	13346	190	551	25
GO:0006350=transcription	1	13346	2632	526	154	1	13346	2632	363	133	1	13346	2632	551	140
GO:0006351=transcription,_DNA-dependent	1	13346	2433	526	151	1	13346	2433	363	131	1	13346	2433	551	132
GO:0006355=regulation_of_transcription,_DNA-dependent	1	13346	2407	526	151	1	13346	2407	363	131	1	13346	2407	551	131
GO:0006357=regulation_of_transcription_from_RNA_polymerase_II_promoter	1	13346	520	526	38	1	13346	520	363	35	1	13346	520	551	42
GO:0006366=transcription_from_RNA_polymerase_II_promoter	1	13346	587	526	39	1	13346	587	363	39	1	13346	587	551	43
GO:0006817=phosphate_transport	1	13346	63	526	13	1	13346	63	363	7	1	13346	63	551	12
GO:0006928=cell_motility	1	13346	466	526	51	1	13346	466	363	32	1	13346	466	551	44
GO:0007154=cell_communication	1	13346	2524	526	137	1	13346	2524	363	117	1	13346	2524	551	156
GO:0007155=cell_adhesion	1	13346	656	526	51	1	13346	656	363	46	1	13346	656	551	86
GO:0007165=signal_transduction	1	13346	2344	526	128	1	13346	2344	363	98	1	13346	2344	551	137
GO:0007166=cell_surface_receptor_linked_signal_transduction	1	13346	1117	526	89	1	13346	1117	363	68	1	13346	1117	551	92
GO:0007167=enzyme_linked_receptor_protein_signaling_pathway	1	13346	382	526	31	1	13346	382	363	21	1	13346	382	551	28
GO:0007275=multicellular_organismal_development	1	13346	2336	526	248	1	13346	2336	363	195	1	13346	2336	551	241
GO:0007389=pattern_specification_process	1	13346	269	526	37	1	13346	269	363	41	1	13346	269	551	36
GO:0007399=nervous_system_development	1	13346	787	526	82	1	13346	787	363	71	1	13346	787	551	107
GO:0007409=axonogenesis	1	13346	230	526	34	1	13346	230	363	26	1	13346	230	551	35
GO:0007411=axon_guidance	1	13346	137	526	18	1	13346	137	363	15	1	13346	137	551	23
GO:0007417=central_nervous_system_development	1	13346	257	526	35	1	13346	257	363	30	1	13346	257	551	37
GO:0007420=brain_development	1	13346	203	526	27	1	13346	203	363	22	1	13346	203	551	33
GO:0007423=sensory_organ_development	1	13346	163	526	33	1	13346	163	363	39	1	13346	163	551	41
GO:0007498=mesoderm_development	1	13346	84	526	11	1	13346	84	363	10	1	13346	84	551	11
GO:0007507=heart_development	1	13346	257	526	39	1	13346	257	363	19	1	13346	257	551	21
GO:0008283=cell_proliferation	1	13346	580	526	47	1	13346	580	363	37	1	13346	580	551	47
GO:0008284=positive_regulation_of_cell_proliferation	1	13346	214	526	22	1	13346	214	363	24	1	13346	214	551	28
GO:0009653=anatomical_structure_morphogenesis	1	13346	1341	526	136	1	13346	1341	363	119	1	13346	1341	551	138
GO:0009790=embryonic_development	1	13346	567	526	67	1	13346	567	363	59	1	13346	567	551	64
GO:0009792=embryonic_development_ending_in_birth_or_egg_hatching	1	13346	275	526	32	1	13346	275	363	30	1	13346	275	551	23
GO:0009887=organ_morphogenesis	1	13346	588	526	87	1	13346	588	363	81	1	13346	588	551	71
GO:0009888=tissue_development	1	13346	289	526	31	1	13346	289	363	30	1	13346	289	551	33
GO:0009893=positive_regulation_of_metabolic_process	1	13346	452	526	43	1	13346	452	363	30	1	13346	452	551	43
GO:0009952=anterior/posterior_pattern_formation	1	13346	147	526	17	1	13346	147	363	23	1	13346	147	551	15
GO:0009968=negative_regulation_of_signal_transduction	1	13346	113	526	16	1	13346	113	363	10	1	13346	113	551	16
GO:0010001=glial_cell_differentiation	1	13346	25	526	5	1	13346	25	363	7	1	13346	25	551	11
GO:0016055=Wnt_receptor_signaling_pathway	1	13346	170	526	18	1	13346	170	363	26	1	13346	170	551	23
GO:0016477=cell_migration	1	13346	407	526	51	1	13346	407	363	32	1	13346	407	551	44
GO:0019219=regulation_of_nucleobase,_nucleoside,_nucleotide_and_nucleic_acid_metabolic_process	1	13346	2593	526	154	1	13346	2593	363	132	1	13346	2593	551	139
GO:0019222=regulation_of_metabolic_process	1	13346	2880	526	158	1	13346	2880	363	140	1	13346	2880	551	150
GO:0022008=neurogenesis	1	13346	436	526	51	1	13346	436	363	37	1	13346	436	551	65
GO:0022610=biological_adhesion	1	13346	656	526	51	1	13346	656	363	46	1	13346	656	551	86
GO:0030030=cell_projection_organization_and_biogenesis	1	13346	335	526	34	1	13346	335	363	30	1	13346	335	551	45
GO:0030111=regulation_of_Wnt_receptor_signaling_pathway	1	13346	33	526	6	1	13346	33	363	12	1	13346	33	551	7
GO:0030154=cell_differentiation	1	13346	2228	526	168	1	13346	2228	363	111	1	13346	2228	551	165
GO:0030178=negative_regulation_of_Wnt_receptor_signaling_pathway	1	13346	23	526	6	1	13346	23	363	7	1	13346	23	551	7
GO:0030182=neuron_differentiation	1	13346	366	526	42	1	13346	366	363	32	1	13346	366	551	58
GO:0030326=embryonic_limb_morphogenesis	1	13346	85	526	11	1	13346	85	363	13	1	13346	85	551	13
GO:0031175=neurite_development	1	13346	263	526	34	1	13346	263	363	26	1	13346	263	551	40
GO:0031323=regulation_of_cellular_metabolic_process	1	13346	2785	526	155	1	13346	2785	363	134	1	13346	2785	551	145
GO:0031325=positive_regulation_of_cellular_metabolic_process	1	13346	432	526	43	1	13346	432	363	29	1	13346	432	551	42
GO:0032501=multicellular_organismal_process	1	13346	2678	526	279	1	13346	2678	363	212	1	13346	2678	551	266
GO:0032502=developmental_process	1	13346	3464	526	282	1	13346	3464	363	202	1	13346	3464	551	274
GO:0032774=RNA_biosynthetic_process	1	13346	2439	526	151	1	13346	2439	363	131	1	13346	2439	551	132
GO:0032989=cellular_structure_morphogenesis	1	13346	626	526	50	1	13346	626	363	33	1	13346	626	551	64
GO:0032990=cell_part_morphogenesis	1	13346	335	526	34	1	13346	335	363	30	1	13346	335	551	45
GO:0035107=appendage_morphogenesis	1	13346	96	526	13	1	13346	96	363	13	1	13346	96	551	14
GO:0035108=limb_morphogenesis	1	13346	96	526	13	1	13346	96	363	13	1	13346	96	551	14
Table S4A Tissue-Specific Expression: GO Biological Process (2FC) contd
	H_P	N_P	M_P	K_P	x_P	H_X	N_X	M_X	K_X	x_X	H_N	N_N	M_N	K_N	x_N
GO:0035113=embryonic_appendage_morphogenesis	1	13346	85	526	11	1	13346	85	363	13	1	13346	85	551	13
GO:0035282=segmentation	1	13346	60	526	8	1	13346	60	363	17	1	13346	60	551	9
GO:0035295=tube_development	1	13346	247	526	30	1	13346	247	363	28	1	13346	247	551	24
GO:0042063=gliogenesis	1	13346	33	526	8	1	13346	33	363	7	1	13346	33	551	12
GO:0042127=regulation_of_cell_proliferation	1	13346	414	526	34	1	13346	414	363	31	1	13346	414	551	33
GO:0043009=chordate_embryonic_development	1	13346	272	526	32	1	13346	272	363	29	1	13346	272	551	22
GO:0043010=camera-type_eye_development	1	13346	66	526	15	1	13346	66	363	19	1	13346	66	551	20
GO:0045165=cell_fate_commitment	1	13346	106	526	15	1	13346	106	363	13	1	13346	106	551	32
GO:0045449=regulation_of_transcription	1	13346	2547	526	154	1	13346	2547	363	132	1	13346	2547	551	139
GO:0045787=positive_regulation_of_progression_through_cell_cycle	1	13346	21	526	5	1	13346	21	363	4	1	13346	21	551	6
GO:0045893=positive_regulation_of_transcription,_DNA-dependent	1	13346	306	526	32	1	13346	306	363	27	1	13346	306	551	31
GO:0045935=positive_regulation_of_nucleobase,_nucleoside,_nucleotide_and_nucleic_acid_metabolic_process	1	13346	401	526	42	1	13346	401	363	28	1	13346	401	551	40
GO:0045941=positive_regulation_of_transcription	1	13346	394	526	42	1	13346	394	363	28	1	13346	394	551	40
GO:0045944=positive_regulation_of_transcription_from_RNA_polymerase_II_promoter	1	13346	243	526	29	1	13346	243	363	26	1	13346	243	551	27
GO:0048332=mesoderm_morphogenesis	1	13346	52	526	9	1	13346	52	363	6	1	13346	52	551	10
GO:0048468=cell_development	1	13346	1692	526	115	1	13346	1692	363	82	1	13346	1692	551	112
GO:0048513=organ_development	1	13346	1397	526	173	1	13346	1397	363	146	1	13346	1397	551	142
GO:0048518=positive_regulation_of_biological_process	1	13346	974	526	78	1	13346	974	363	62	1	13346	974	551	87
GO:0048519=negative_regulation_of_biological_process	1	13346	1156	526	72	1	13346	1156	363	60	1	13346	1156	551	69
GO:0048522=positive_regulation_of_cellular_process	1	13346	892	526	73	1	13346	892	363	60	1	13346	892	551	86
GO:0048523=negative_regulation_of_cellular_process	1	13346	1097	526	67	1	13346	1097	363	58	1	13346	1097	551	69
GO:0048598=embryonic_morphogenesis	1	13346	241	526	25	1	13346	241	363	45	1	13346	241	551	45
GO:0048666=neuron_development	1	13346	285	526	36	1	13346	285	363	27	1	13346	285	551	44
GO:0048667=neuron_morphogenesis_during_differentiation	1	13346	240	526	34	1	13346	240	363	26	1	13346	240	551	35
GO:0048699=generation_of_neurons	1	13346	425	526	48	1	13346	425	363	33	1	13346	425	551	62
GO:0048731=system_development	1	13346	1771	526	197	1	13346	1771	363	168	1	13346	1771	551	189
GO:0048736=appendage_development	1	13346	96	526	13	1	13346	96	363	13	1	13346	96	551	14
GO:0048762=mesenchymal_cell_differentiation	1	13346	82	526	15	1	13346	82	363	14	1	13346	82	551	10
GO:0048812=neurite_morphogenesis	1	13346	240	526	34	1	13346	240	363	26	1	13346	240	551	35
GO:0048856=anatomical_structure_development	1	13346	2123	526	209	1	13346	2123	363	175	1	13346	2123	551	217
GO:0048858=cell_projection_morphogenesis	1	13346	335	526	34	1	13346	335	363	30	1	13346	335	551	45
GO:0048869=cellular_developmental_process	1	13346	2228	526	168	1	13346	2228	363	111	1	13346	2228	551	165
GO:0050789=regulation_of_biological_process	1	13346	4404	526	259	1	13346	4404	363	193	1	13346	4404	551	229
GO:0050794=regulation_of_cellular_process	1	13346	4066	526	232	1	13346	4066	363	177	1	13346	4066	551	213
GO:0051239=regulation_of_multicellular_organismal_process	1	13346	189	526	26	1	13346	189	363	13	1	13346	189	551	18
GO:0051674=localization_of_cell	1	13346	466	526	51	1	13346	466	363	32	1	13346	466	551	44
GO:0065007=biological_regulation	1	13346	4704	526	269	1	13346	4704	363	202	1	13346	4704	551	239
GO:0001763=morphogenesis_of_a_branching_structure	1	13346	94	526	16	1	13346	94	363	9	0	13346	94	551	7
GO:0003007=heart_morphogenesis	1	13346	45	526	11	1	13346	45	363	7	0	13346	45	551	2
GO:0006936=muscle_contraction	1	13346	80	526	30	1	13346	80	363	17	0	13346	80	551	3
GO:0006937=regulation_of_muscle_contraction	1	13346	35	526	9	1	13346	35	363	6	0	13346	35	551	1
GO:0007422=peripheral_nervous_system_development	1	13346	13	526	4	1	13346	13	363	5	0	13346	13	551	1
GO:0007512=adult_heart_development	1	13346	21	526	10	1	13346	21	363	4	0	13346	21	551	0
GO:0007517=muscle_development	1	13346	226	526	35	1	13346	226	363	34	0	13346	226	551	14
GO:0007519=striated_muscle_development	1	13346	157	526	28	1	13346	157	363	21	0	13346	157	551	5
GO:0009880=embryonic_pattern_specification	1	13346	70	526	17	1	13346	70	363	10	0	13346	70	551	4
GO:0014031=mesenchymal_cell_development	1	13346	80	526	13	1	13346	80	363	14	0	13346	80	551	8
GO:0014032=neural_crest_cell_development	1	13346	58	526	10	1	13346	58	363	14	0	13346	58	551	7
GO:0014033=neural_crest_cell_differentiation	1	13346	58	526	10	1	13346	58	363	14	0	13346	58	551	7
GO:0016070=RNA_metabolic_process	1	13346	3069	526	157	1	13346	3069	363	132	0	13346	3069	551	134
GO:0021700=developmental_maturation	1	13346	111	526	18	1	13346	111	363	12	0	13346	111	551	10
GO:0030239=myofibril_assembly	1	13346	19	526	10	1	13346	19	363	8	0	13346	19	551	0
GO:0030240=muscle_thin_filament_assembly	1	13346	2	526	2	1	13346	2	363	2	0	13346	2	551	0
GO:0031032=actomyosin_structure_organization_and_biogenesis	1	13346	30	526	10	1	13346	30	363	8	0	13346	30	551	0
GO:0033058=directional_locomotion	1	13346	4	526	4	1	13346	4	363	3	0	13346	4	551	0
GO:0035239=tube_morphogenesis	1	13346	169	526	20	1	13346	169	363	21	0	13346	169	551	14
GO:0035270=endocrine_system_development	1	13346	33	526	6	1	13346	33	363	8	0	13346	33	551	5
GO:0040011=locomotion	1	13346	107	526	17	1	13346	107	363	10	0	13346	107	551	9
GO:0042692=muscle_cell_differentiation	1	13346	91	526	19	1	13346	91	363	16	0	13346	91	551	6
GO:0043056=forward_locomotion	1	13346	4	526	4	1	13346	4	363	3	0	13346	4	551	0
GO:0043523=regulation_of_neuron_apoptosis	1	13346	46	526	7	1	13346	46	363	7	0	13346	46	551	7
GO:0045110=intermediate_filament_bundle_assembly	1	13346	2	526	2	1	13346	2	363	2	0	13346	2	551	1
GO:0045214=sarcomere_organization	1	13346	16	526	8	1	13346	16	363	6	0	13346	16	551	0
GO:0045445=myoblast_differentiation	1	13346	58	526	15	1	13346	58	363	12	0	13346	58	551	4
GO:0048469=cell_maturation	1	13346	92	526	14	1	13346	92	363	12	0	13346	92	551	5
GO:0048627=myoblast_development	1	13346	35	526	10	1	13346	35	363	8	0	13346	35	551	1
GO:0048628=myoblast_maturation	1	13346	35	526	10	1	13346	35	363	8	0	13346	35	551	1
Table S4A Tissue-Specific Expression: GO Biological Process (2FC) contd
	H_P	N_P	M_P	K_P	x_P	H_X	N_X	M_X	K_X	x_X	H_N	N_N	M_N	K_N	x_N
GO:0048637=skeletal_muscle_development	1	13346	94	526	21	1	13346	94	363	16	0	13346	94	551	4
GO:0048644=muscle_morphogenesis	1	13346	7	526	5	1	13346	7	363	4	0	13346	7	551	0
GO:0048704=embryonic_skeletal_morphogenesis	1	13346	16	526	5	1	13346	16	363	5	0	13346	16	551	4
GO:0048705=skeletal_morphogenesis	1	13346	29	526	7	1	13346	29	363	5	0	13346	29	551	4
GO:0048706=embryonic_skeletal_development	1	13346	19	526	5	1	13346	19	363	5	0	13346	19	551	4
GO:0048732=gland_development	1	13346	63	526	10	1	13346	63	363	14	0	13346	63	551	8
GO:0048741=skeletal_muscle_fiber_development	1	13346	86	526	16	1	13346	86	363	13	0	13346	86	551	4
GO:0048747=muscle_fiber_development	1	13346	86	526	16	1	13346	86	363	13	0	13346	86	551	4
GO:0048754=branching_morphogenesis_of_a_tube	1	13346	90	526	16	1	13346	90	363	9	0	13346	90	551	7
GO:0051146=striated_muscle_cell_differentiation	1	13346	33	526	11	1	13346	33	363	8	0	13346	33	551	0
GO:0051402=neuron_apoptosis	1	13346	47	526	7	1	13346	47	363	7	0	13346	47	551	7
GO:0055001=muscle_cell_development	1	13346	19	526	10	1	13346	19	363	8	0	13346	19	551	0
GO:0055002=striated_muscle_cell_development	1	13346	19	526	10	1	13346	19	363	8	0	13346	19	551	0
GO:0055003=cardiac_myofibril_assembly	1	13346	6	526	5	1	13346	6	363	4	0	13346	6	551	0
GO:0055008=cardiac_muscle_morphogensis	1	13346	6	526	5	1	13346	6	363	4	0	13346	6	551	0
GO:0055010=ventricular_cardiac_muscle_morphogenesis	1	13346	5	526	4	1	13346	5	363	3	0	13346	5	551	0
GO:0055013=cardiac_muscle_cell_development	1	13346	6	526	5	1	13346	6	363	4	0	13346	6	551	0
GO:0001503=ossification	1	13346	88	526	12	0	13346	88	363	6	1	13346	88	551	11
GO:0001525=angiogenesis	1	13346	194	526	28	0	13346	194	363	12	1	13346	194	551	18
GO:0001657=ureteric_bud_development	1	13346	40	526	8	0	13346	40	363	5	1	13346	40	551	8
GO:0001704=formation_of_primary_germ_layer	1	13346	50	526	9	0	13346	50	363	3	1	13346	50	551	10
GO:0001707=mesoderm_formation	1	13346	47	526	9	0	13346	47	363	3	1	13346	47	551	10
GO:0001764=neuron_migration	1	13346	77	526	10	0	13346	77	363	1	1	13346	77	551	10
GO:0001974=blood_vessel_remodeling	1	13346	17	526	9	0	13346	17	363	2	1	13346	17	551	8
GO:0002683=negative_regulation_of_immune_system_process	1	13346	6	526	4	0	13346	6	363	0	1	13346	6	551	4
GO:0006584=catecholamine_metabolic_process	1	13346	25	526	6	0	13346	25	363	4	1	13346	25	551	7
GO:0006811=ion_transport	1	13346	459	526	32	0	13346	459	363	18	1	13346	459	551	38
GO:0006820=anion_transport	1	13346	132	526	16	0	13346	132	363	8	1	13346	132	551	14
GO:0006935=chemotaxis	1	13346	76	526	13	0	13346	76	363	4	1	13346	76	551	13
GO:0007169=transmembrane_receptor_protein_tyrosine_kinase_signaling_pathway	1	13346	232	526	22	0	13346	232	363	12	1	13346	232	551	21
GO:0007186=G-protein_coupled_receptor_protein_signaling_pathway	1	13346	315	526	29	0	13346	315	363	16	1	13346	315	551	28
GO:0007610=behavior	1	13346	248	526	23	0	13346	248	363	10	1	13346	248	551	29
GO:0007626=locomotory_behavior	1	13346	149	526	14	0	13346	149	363	4	1	13346	149	551	19
GO:0008016=regulation_of_heart_contraction	1	13346	38	526	9	0	13346	38	363	4	1	13346	38	551	7
GO:0008354=germ_cell_migration	1	13346	10	526	5	0	13346	10	363	0	1	13346	10	551	4
GO:0010002=cardioblast_differentiation	1	13346	8	526	4	0	13346	8	363	0	1	13346	8	551	4
GO:0015698=inorganic_anion_transport	1	13346	114	526	16	0	13346	114	363	8	1	13346	114	551	14
GO:0018958=phenol_metabolic_process	1	13346	25	526	6	0	13346	25	363	4	1	13346	25	551	7
GO:0030198=extracellular_matrix_organization_and_biogenesis	1	13346	72	526	17	0	13346	72	363	3	1	13346	72	551	16
GO:0030199=collagen_fibril_organization	1	13346	20	526	6	0	13346	20	363	0	1	13346	20	551	5
GO:0030307=positive_regulation_of_cell_growth	1	13346	7	526	4	0	13346	7	363	0	1	13346	7	551	4
GO:0030323=respiratory_tube_development	1	13346	97	526	11	0	13346	97	363	7	1	13346	97	551	11
GO:0030324=lung_development	1	13346	95	526	11	0	13346	95	363	7	1	13346	95	551	11
GO:0030593=neutrophil_chemotaxis	1	13346	10	526	5	0	13346	10	363	0	1	13346	10	551	4
GO:0030595=leukocyte_chemotaxis	1	13346	15	526	7	0	13346	15	363	0	1	13346	15	551	5
GO:0031214=biomineral_formation	1	13346	88	526	12	0	13346	88	363	6	1	13346	88	551	11
GO:0032808=lacrimal_gland_development	1	13346	2	526	2	0	13346	2	363	0	1	13346	2	551	2
GO:0033002=muscle_cell_proliferation	1	13346	8	526	4	0	13346	8	363	0	1	13346	8	551	4
GO:0040007=growth	1	13346	282	526	25	0	13346	282	363	7	1	13346	282	551	24
GO:0042136=neurotransmitter_biosynthetic_process	1	13346	12	526	4	0	13346	12	363	3	1	13346	12	551	7
GO:0042330=taxis	1	13346	76	526	13	0	13346	76	363	4	1	13346	76	551	13
GO:0042398=amino_acid_derivative_biosynthetic_process	1	13346	29	526	7	0	13346	29	363	3	1	13346	29	551	8
GO:0042416=dopamine_biosynthetic_process	1	13346	7	526	4	0	13346	7	363	2	1	13346	7	551	6
GO:0042423=catecholamine_biosynthetic_process	1	13346	13	526	5	0	13346	13	363	3	1	13346	13	551	7
GO:0042637=catagen	1	13346	5	526	4	0	13346	5	363	0	1	13346	5	551	4
GO:0043062=extracellular_structure_organization_and_biogenesis	1	13346	110	526	19	0	13346	110	363	4	1	13346	110	551	20
GO:0043525=positive_regulation_of_neuron_apoptosis	1	13346	13	526	4	0	13346	13	363	1	1	13346	13	551	5
GO:0045595=regulation_of_cell_differentiation	1	13346	197	526	18	0	13346	197	363	10	1	13346	197	551	24
GO:0045596=negative_regulation_of_cell_differentiation	1	13346	96	526	11	0	13346	96	363	6	1	13346	96	551	13
GO:0045597=positive_regulation_of_cell_differentiation	1	13346	68	526	9	0	13346	68	363	2	1	13346	68	551	14
GO:0045616=regulation_of_keratinocyte_differentiation	1	13346	5	526	4	0	13346	5	363	0	1	13346	5	551	4
GO:0045617=negative_regulation_of_keratinocyte_differentiation	1	13346	5	526	4	0	13346	5	363	0	1	13346	5	551	4
GO:0045793=positive_regulation_of_cell_size	1	13346	9	526	4	0	13346	9	363	0	1	13346	9	551	4
GO:0045823=positive_regulation_of_heart_contraction	1	13346	7	526	4	0	13346	7	363	0	1	13346	7	551	4
GO:0045927=positive_regulation_of_growth	1	13346	22	526	5	0	13346	22	363	0	1	13346	22	551	5
GO:0046849=bone_remodeling	1	13346	92	526	12	0	13346	92	363	6	1	13346	92	551	11
GO:0048103=somatic_stem_cell_division	1	13346	10	526	4	0	13346	10	363	0	1	13346	10	551	4
Table S4A Tissue-Specific Expression: GO Biological Process (2FC) contd
	H_P	N_P	M_P	K_P	x_P	H_X	N_X	M_X	K_X	x_X	H_N	N_N	M_N	K_N	x_N
GO:0048514=blood_vessel_morphogenesis	1	13346	248	526	41	0	13346	248	363	13	1	13346	248	551	23
GO:0048646=anatomical_structure_formation	1	13346	256	526	31	0	13346	256	363	15	1	13346	256	551	22
GO:0048729=tissue_morphogenesis	1	13346	102	526	11	0	13346	102	363	8	1	13346	102	551	13
GO:0048771=tissue_remodeling	1	13346	107	526	18	0	13346	107	363	8	1	13346	107	551	16
GO:0048818=positive_regulation_of_hair_follicle_maturation	1	13346	5	526	4	0	13346	5	363	0	1	13346	5	551	4
GO:0048819=regulation_of_hair_follicle_maturation	1	13346	5	526	4	0	13346	5	363	0	1	13346	5	551	4
GO:0048820=hair_follicle_maturation	1	13346	15	526	4	0	13346	15	363	0	1	13346	15	551	5
GO:0050777=negative_regulation_of_immune_response	1	13346	6	526	4	0	13346	6	363	0	1	13346	6	551	4
GO:0050793=regulation_of_developmental_process	1	13346	361	526	30	0	13346	361	363	16	1	13346	361	551	34
GO:0050900=leukocyte_migration	1	13346	22	526	7	0	13346	22	363	0	1	13346	22	551	5
GO:0051094=positive_regulation_of_developmental_process	1	13346	101	526	12	0	13346	101	363	6	1	13346	101	551	18
GO:0051241=negative_regulation_of_multicellular_organismal_process	1	13346	22	526	5	0	13346	22	363	1	1	13346	22	551	5
GO:0051794=regulation_of_catagen	1	13346	5	526	4	0	13346	5	363	0	1	13346	5	551	4
GO:0051795=positive_regulation_of_catagen	1	13346	5	526	4	0	13346	5	363	0	1	13346	5	551	4
GO:0051797=regulation_of_hair_follicle_development	1	13346	5	526	4	0	13346	5	363	0	1	13346	5	551	4
GO:0051798=positive_regulation_of_hair_follicle_development	1	13346	5	526	4	0	13346	5	363	0	1	13346	5	551	4
GO:0051890=regulation_of_cardioblast_differentiation	1	13346	5	526	4	0	13346	5	363	0	1	13346	5	551	4
GO:0051891=positive_regulation_of_cardioblast_differentiation	1	13346	5	526	4	0	13346	5	363	0	1	13346	5	551	4
GO:0060038=cardiac_muscle_cell_proliferation	1	13346	5	526	4	0	13346	5	363	0	1	13346	5	551	4
GO:0060047=heart_contraction	1	13346	42	526	9	0	13346	42	363	4	1	13346	42	551	7
GO:0000186=activation_of_MAPKK_activity	1	13346	9	526	4	0	13346	9	363	0	0	13346	9	551	1
GO:0001569=patterning_of_blood_vessels	1	13346	37	526	9	0	13346	37	363	5	0	13346	37	551	4
GO:0001570=vasculogenesis	1	13346	39	526	8	0	13346	39	363	2	0	13346	39	551	3
GO:0001701=in_utero_embryonic_development	1	13346	133	526	17	0	13346	133	363	5	0	13346	133	551	4
GO:0001757=somite_specification	1	13346	4	526	4	0	13346	4	363	1	0	13346	4	551	0
GO:0001947=heart_looping	1	13346	25	526	5	0	13346	25	363	1	0	13346	25	551	0
GO:0001990=regulation_of_blood_pressure_by_hormones	1	13346	2	526	2	0	13346	2	363	0	0	13346	2	551	0
GO:0001991=regulation_of_blood_pressure_by_circulatory_renin-angiotensin	1	13346	2	526	2	0	13346	2	363	0	0	13346	2	551	0
GO:0002035=brain_renin-angiotensin_system	1	13346	2	526	2	0	13346	2	363	0	0	13346	2	551	0
GO:0002520=immune_system_development	1	13346	250	526	20	0	13346	250	363	5	0	13346	250	551	13
GO:0002684=positive_regulation_of_immune_system_process	1	13346	44	526	7	0	13346	44	363	1	0	13346	44	551	4
GO:0006182=cGMP_biosynthetic_process	1	13346	6	526	3	0	13346	6	363	0	0	13346	6	551	0
GO:0006601=creatine_biosynthetic_process	1	13346	2	526	2	0	13346	2	363	0	0	13346	2	551	1
GO:0006941=striated_muscle_contraction	1	13346	15	526	8	0	13346	15	363	3	0	13346	15	551	1
GO:0006955=immune_response	1	13346	160	526	15	0	13346	160	363	4	0	13346	160	551	13
GO:0007256=activation_of_JNKK_activity	1	13346	5	526	3	0	13346	5	363	0	0	13346	5	551	0
GO:0007369=gastrulation	1	13346	96	526	11	0	13346	96	363	5	0	13346	96	551	10
GO:0007379=segment_specification	1	13346	10	526	4	0	13346	10	363	1	0	13346	10	551	0
GO:0008015=circulation	1	13346	76	526	16	0	13346	76	363	7	0	13346	76	551	8
GO:0008217=blood_pressure_regulation	1	13346	16	526	5	0	13346	16	363	3	0	13346	16	551	2
GO:0008285=negative_regulation_of_cell_proliferation	1	13346	149	526	14	0	13346	149	363	5	0	13346	149	551	6
GO:0008589=regulation_of_smoothened_signaling_pathway	1	13346	12	526	5	0	13346	12	363	3	0	13346	12	551	3
GO:0009605=response_to_external_stimulus	1	13346	271	526	24	0	13346	271	363	8	0	13346	271	551	21
GO:0009611=response_to_wounding	1	13346	151	526	18	0	13346	151	363	2	0	13346	151	551	14
GO:0009956=radial_pattern_formation	1	13346	3	526	3	0	13346	3	363	0	0	13346	3	551	0
GO:0017145=stem_cell_division	1	13346	23	526	6	0	13346	23	363	0	0	13346	23	551	4
GO:0019233=sensory_perception_of_pain	1	13346	15	526	5	0	13346	15	363	2	0	13346	15	551	2
GO:0030334=regulation_of_cell_migration	1	13346	86	526	12	0	13346	86	363	4	0	13346	86	551	6
GO:0030510=regulation_of_BMP_signaling_pathway	1	13346	16	526	5	0	13346	16	363	2	0	13346	16	551	2
GO:0030513=positive_regulation_of_BMP_signaling_pathway	1	13346	7	526	3	0	13346	7	363	0	0	13346	7	551	0
GO:0030855=epithelial_cell_differentiation	1	13346	45	526	8	0	13346	45	363	5	0	13346	45	551	4
GO:0035051=cardiac_cell_differentiation	1	13346	21	526	6	0	13346	21	363	0	0	13346	21	551	4
GO:0035110=leg_morphogenesis	1	13346	4	526	3	0	13346	4	363	0	0	13346	4	551	0
GO:0040008=regulation_of_growth	1	13346	210	526	20	0	13346	210	363	2	0	13346	210	551	15
GO:0040012=regulation_of_locomotion	1	13346	98	526	12	0	13346	98	363	6	0	13346	98	551	8
GO:0042060=wound_healing	1	13346	60	526	9	0	13346	60	363	1	0	13346	60	551	5
GO:0042221=response_to_chemical_stimulus	1	13346	264	526	23	0	13346	264	363	10	0	13346	264	551	18
GO:0042396=phosphagen_biosynthetic_process	1	13346	2	526	2	0	13346	2	363	0	0	13346	2	551	1
GO:0043109=regulation_of_smoothened_activity	1	13346	3	526	3	0	13346	3	363	1	0	13346	3	551	0
GO:0045198=establishment_of_epithelial_cell_polarity	1	13346	7	526	3	0	13346	7	363	0	0	13346	7	551	2
GO:0045444=fat_cell_differentiation	1	13346	33	526	7	0	13346	33	363	0	0	13346	33	551	2
GO:0046068=cGMP_metabolic_process	1	13346	12	526	4	0	13346	12	363	0	0	13346	12	551	2
GO:0048534=hemopoietic_or_lymphoid_organ_development	1	13346	238	526	20	0	13346	238	363	5	0	13346	238	551	13
GO:0048675=axon_extension	1	13346	52	526	9	0	13346	52	363	4	0	13346	52	551	5
GO:0048676=axon_extension_involved_in_development	1	13346	6	526	3	0	13346	6	363	0	0	13346	6	551	0
GO:0048703=embryonic_viscerocranium_morphogenesis	1	13346	7	526	3	0	13346	7	363	1	0	13346	7	551	1
GO:0048844=artery_morphogenesis	1	13346	8	526	5	0	13346	8	363	1	0	13346	8	551	3
Table S4A Tissue-Specific Expression: GO Biological Process (2FC) contd
	H_P	N_P	M_P	K_P	x_P	H_X	N_X	M_X	K_X	x_X	H_N	N_N	M_N	K_N	x_N
GO:0050776=regulation_of_immune_response	1	13346	46	526	7	0	13346	46	363	1	0	13346	46	551	4
GO:0050778=positive_regulation_of_immune_response	1	13346	41	526	7	0	13346	41	363	1	0	13346	41	551	4
GO:0050886=endocrine_process	1	13346	2	526	2	0	13346	2	363	0	0	13346	2	551	0
GO:0050918=positive_chemotaxis	1	13346	7	526	4	0	13346	7	363	0	0	13346	7	551	2
GO:0050920=regulation_of_chemotaxis	1	13346	6	526	4	0	13346	6	363	0	0	13346	6	551	2
GO:0050921=positive_regulation_of_chemotaxis	1	13346	6	526	4	0	13346	6	363	0	0	13346	6	551	2
GO:0050926=regulation_of_positive_chemotaxis	1	13346	6	526	4	0	13346	6	363	0	0	13346	6	551	2
GO:0050927=positive_regulation_of_positive_chemotaxis	1	13346	6	526	4	0	13346	6	363	0	0	13346	6	551	2
GO:0050930=induction_of_positive_chemotaxis	1	13346	6	526	4	0	13346	6	363	0	0	13346	6	551	2
GO:0051093=negative_regulation_of_developmental_process	1	13346	131	526	13	0	13346	131	363	9	0	13346	131	551	13
GO:0051240=positive_regulation_of_multicellular_organismal_process	1	13346	54	526	8	0	13346	54	363	2	0	13346	54	551	6
GO:0051270=regulation_of_cell_motility	1	13346	95	526	12	0	13346	95	363	4	0	13346	95	551	6
GO:0055009=atrial_cardiac_muscle_morphogenesis	1	13346	4	526	3	0	13346	4	363	2	0	13346	4	551	0
GO:0001505=regulation_of_neurotransmitter_levels	0	13346	63	526	7	1	13346	63	363	7	1	13346	63	551	12
GO:0001709=cell_fate_determination	0	13346	30	526	4	1	13346	30	363	6	1	13346	30	551	7
GO:0001956=positive_regulation_of_neurotransmitter_secretion	0	13346	2	526	0	1	13346	2	363	2	1	13346	2	551	2
GO:0002072=optic_cup_morphogenesis_involved_in_camera-type_eye_development	0	13346	3	526	0	1	13346	3	363	3	1	13346	3	551	3
GO:0006776=vitamin_A_metabolic_process	0	13346	11	526	2	1	13346	11	363	5	1	13346	11	551	4
GO:0007267=cell-cell_signaling	0	13346	253	526	17	1	13346	253	363	30	1	13346	253	551	26
GO:0016331=morphogenesis_of_embryonic_epithelium	0	13346	103	526	7	1	13346	103	363	20	1	13346	103	551	14
GO:0016337=cell-cell_adhesion	0	13346	226	526	16	1	13346	226	363	22	1	13346	226	551	33
GO:0016338=calcium-independent_cell-cell_adhesion	0	13346	13	526	1	1	13346	13	363	4	1	13346	13	551	6
GO:0019226=transmission_of_nerve_impulse	0	13346	186	526	11	1	13346	186	363	13	1	13346	186	551	18
GO:0030900=forebrain_development	0	13346	133	526	12	1	13346	133	363	12	1	13346	133	551	17
GO:0042133=neurotransmitter_metabolic_process	0	13346	25	526	4	1	13346	25	363	5	1	13346	25	551	7
GO:0042471=ear_morphogenesis	0	13346	46	526	6	1	13346	46	363	8	1	13346	46	551	14
GO:0042472=inner_ear_morphogenesis	0	13346	43	526	4	1	13346	43	363	7	1	13346	43	551	14
GO:0042573=retinoic_acid_metabolic_process	0	13346	7	526	1	1	13346	7	363	5	1	13346	7	551	4
GO:0043473=pigmentation	0	13346	48	526	5	1	13346	48	363	7	1	13346	48	551	8
GO:0043583=ear_development	0	13346	63	526	6	1	13346	63	363	9	1	13346	63	551	15
GO:0045137=development_of_primary_sexual_characteristics	0	13346	52	526	4	1	13346	52	363	6	1	13346	52	551	8
GO:0048048=embryonic_eye_morphogenesis	0	13346	7	526	0	1	13346	7	363	5	1	13346	7	551	4
GO:0048066=pigmentation_during_development	0	13346	36	526	4	1	13346	36	363	6	1	13346	36	551	8
GO:0048562=embryonic_organ_morphogenesis	0	13346	33	526	1	1	13346	33	363	8	1	13346	33	551	6
GO:0048592=eye_morphogenesis	0	13346	49	526	4	1	13346	49	363	10	1	13346	49	551	11
GO:0048593=camera-type_eye_morphogenesis	0	13346	25	526	2	1	13346	25	363	6	1	13346	25	551	8
GO:0048839=inner_ear_development	0	13346	60	526	4	1	13346	60	363	8	1	13346	60	551	15
GO:0000578=embryonic_axis_specification	0	13346	8	526	0	1	13346	8	363	3	0	13346	8	551	0
GO:0001649=osteoblast_differentiation	0	13346	31	526	3	1	13346	31	363	5	0	13346	31	551	1
GO:0001755=neural_crest_cell_migration	0	13346	47	526	5	1	13346	47	363	12	0	13346	47	551	5
GO:0001838=embryonic_epithelial_tube_formation	0	13346	77	526	4	1	13346	77	363	12	0	13346	77	551	7
GO:0001839=neural_plate_morphogenesis	0	13346	77	526	4	1	13346	77	363	12	0	13346	77	551	7
GO:0001841=neural_tube_formation	0	13346	75	526	4	1	13346	75	363	12	0	13346	75	551	7
GO:0001843=neural_tube_closure	0	13346	55	526	1	1	13346	55	363	11	0	13346	55	551	7
GO:0001890=placenta_development	0	13346	24	526	3	1	13346	24	363	5	0	13346	24	551	3
GO:0002074=extraocular_skeletal_muscle_development	0	13346	3	526	2	1	13346	3	363	3	0	13346	3	551	0
GO:0003001=generation_of_a_signal_involved_in_cell-cell_signaling	0	13346	52	526	3	1	13346	52	363	8	0	13346	52	551	7
GO:0003006=reproductive_developmental_process	0	13346	84	526	5	1	13346	84	363	8	0	13346	84	551	9
GO:0006139=nucleobase,_nucleoside,_nucleotide_and_nucleic_acid_metabolic_process	0	13346	3911	526	169	1	13346	3911	363	138	0	13346	3911	551	147
GO:0006766=vitamin_metabolic_process	0	13346	62	526	3	1	13346	62	363	7	0	13346	62	551	6
GO:0006775=fat-soluble_vitamin_metabolic_process	0	13346	15	526	2	1	13346	15	363	5	0	13346	15	551	4
GO:0007010=cytoskeleton_organization_and_biogenesis	0	13346	596	526	37	1	13346	596	363	29	0	13346	596	551	32
GO:0007185=transmembrane_receptor_protein_tyrosine_phosphatase_signaling_pathway	0	13346	34	526	2	1	13346	34	363	6	0	13346	34	551	0
GO:0007223=Wnt_receptor_signaling_pathway,_calcium_modulating_pathway	0	13346	16	526	2	1	13346	16	363	7	0	13346	16	551	3
GO:0007268=synaptic_transmission	0	13346	157	526	11	1	13346	157	363	12	0	13346	157	551	14
GO:0007350=blastoderm_segmentation	0	13346	8	526	0	1	13346	8	363	3	0	13346	8	551	0
GO:0007351=tripartite_regional_subdivision	0	13346	8	526	0	1	13346	8	363	3	0	13346	8	551	0
GO:0007398=ectoderm_development	0	13346	106	526	9	1	13346	106	363	10	0	13346	106	551	11
GO:0007494=midgut_development	0	13346	3	526	2	1	13346	3	363	2	0	13346	3	551	0
GO:0007497=posterior_midgut_development	0	13346	3	526	2	1	13346	3	363	2	0	13346	3	551	0
GO:0007548=sex_differentiation	0	13346	76	526	5	1	13346	76	363	8	0	13346	76	551	9
GO:0007569=cell_aging	0	13346	9	526	0	1	13346	9	363	3	0	13346	9	551	0
GO:0008544=epidermis_development	0	13346	90	526	9	1	13346	90	363	9	0	13346	90	551	10
GO:0008595=determination_of_anterior/posterior_axis,_embryo	0	13346	8	526	0	1	13346	8	363	3	0	13346	8	551	0
GO:0009798=axis_specification	0	13346	27	526	2	1	13346	27	363	6	0	13346	27	551	3
GO:0009892=negative_regulation_of_metabolic_process	0	13346	500	526	20	1	13346	500	363	33	0	13346	500	551	27
GO:0009948=anterior/posterior_axis_specification	0	13346	14	526	2	1	13346	14	363	5	0	13346	14	551	2
Table S4A Tissue-Specific Expression: GO Biological Process (2FC) contd
	H_P	N_P	M_P	K_P	x_P	H_X	N_X	M_X	K_X	x_X	H_N	N_N	M_N	K_N	x_N
GO:0009966=regulation_of_signal_transduction	0	13346	370	526	24	1	13346	370	363	20	0	13346	370	551	22
GO:0014020=primary_neural_tube_formation	0	13346	57	526	1	1	13346	57	363	11	0	13346	57	551	7
GO:0016048=detection_of_temperature_stimulus	0	13346	6	526	0	1	13346	6	363	3	0	13346	6	551	1
GO:0016481=negative_regulation_of_transcription	0	13346	368	526	18	1	13346	368	363	31	0	13346	368	551	21
GO:0021506=anterior_neuropore_closure	0	13346	3	526	0	1	13346	3	363	2	0	13346	3	551	2
GO:0021534=cell_proliferation_in_hindbrain	0	13346	9	526	3	1	13346	9	363	4	0	13346	9	551	3
GO:0021536=diencephalon_development	0	13346	8	526	3	1	13346	8	363	3	0	13346	8	551	3
GO:0021542=dentate_gyrus_development	0	13346	3	526	0	1	13346	3	363	3	0	13346	3	551	0
GO:0021543=pallium_development	0	13346	8	526	0	1	13346	8	363	3	0	13346	8	551	2
GO:0021675=nerve_development	0	13346	11	526	1	1	13346	11	363	5	0	13346	11	551	0
GO:0021761=limbic_system_development	0	13346	5	526	0	1	13346	5	363	3	0	13346	5	551	0
GO:0021766=hippocampus_development	0	13346	5	526	0	1	13346	5	363	3	0	13346	5	551	0
GO:0021915=neural_tube_development	0	13346	89	526	4	1	13346	89	363	12	0	13346	89	551	8
GO:0021924=cell_proliferation_in_the_external_granule_layer	0	13346	9	526	3	1	13346	9	363	4	0	13346	9	551	3
GO:0021930=granule_cell_precursor_proliferation	0	13346	9	526	3	1	13346	9	363	4	0	13346	9	551	3
GO:0021936=regulation_of_granule_cell_precursor_proliferation	0	13346	9	526	3	1	13346	9	363	4	0	13346	9	551	3
GO:0021940=positive_regulation_of_granule_cell_precursor_proliferation	0	13346	9	526	3	1	13346	9	363	4	0	13346	9	551	3
GO:0021983=pituitary_gland_development	0	13346	8	526	3	1	13346	8	363	3	0	13346	8	551	3
GO:0021995=neuropore_closure	0	13346	3	526	0	1	13346	3	363	2	0	13346	3	551	2
GO:0030539=male_genitalia_development	0	13346	10	526	0	1	13346	10	363	3	0	13346	10	551	0
GO:0030540=female_genitalia_development	0	13346	6	526	0	1	13346	6	363	3	0	13346	6	551	0
GO:0030879=mammary_gland_development	0	13346	22	526	3	1	13346	22	363	7	0	13346	22	551	0
GO:0030902=hindbrain_development	0	13346	43	526	5	1	13346	43	363	6	0	13346	43	551	6
GO:0031109=microtubule_polymerization_or_depolymerization	0	13346	21	526	2	1	13346	21	363	4	0	13346	21	551	4
GO:0031110=regulation_of_microtubule_polymerization_or_depolymerization	0	13346	21	526	2	1	13346	21	363	4	0	13346	21	551	4
GO:0031133=regulation_of_axon_diameter	0	13346	3	526	2	1	13346	3	363	2	0	13346	3	551	1
GO:0031324=negative_regulation_of_cellular_metabolic_process	0	13346	440	526	19	1	13346	440	363	31	0	13346	440	551	23
GO:0032274=gonadotropin_secretion	0	13346	4	526	0	1	13346	4	363	3	0	13346	4	551	0
GO:0032275=luteinizing_hormone_secretion	0	13346	3	526	0	1	13346	3	363	3	0	13346	3	551	0
GO:0035115=embryonic_forelimb_morphogenesis	0	13346	13	526	1	1	13346	13	363	4	0	13346	13	551	0
GO:0035117=embryonic_arm_morphogenesis	0	13346	7	526	0	1	13346	7	363	3	0	13346	7	551	0
GO:0035136=forelimb_morphogenesis	0	13346	16	526	3	1	13346	16	363	4	0	13346	16	551	0
GO:0035140=arm_morphogenesis	0	13346	7	526	0	1	13346	7	363	3	0	13346	7	551	0
GO:0042475=odontogenesis_sensu_Vertebrata	0	13346	57	526	5	1	13346	57	363	11	0	13346	57	551	3
GO:0042476=odontogenesis	0	13346	62	526	5	1	13346	62	363	11	0	13346	62	551	3
GO:0042487=regulation_of_odontogenesis_sensu_Vertebrata	0	13346	7	526	0	1	13346	7	363	3	0	13346	7	551	0
GO:0043129=surfactant_homeostasis	0	13346	2	526	0	1	13346	2	363	2	0	13346	2	551	0
GO:0045662=negative_regulation_of_myoblast_differentiation	0	13346	10	526	2	1	13346	10	363	3	0	13346	10	551	1
GO:0045773=positive_regulation_of_axon_extension	0	13346	9	526	2	1	13346	9	363	3	0	13346	9	551	3
GO:0045843=negative_regulation_of_striated_muscle_development	0	13346	10	526	0	1	13346	10	363	3	0	13346	10	551	1
GO:0045892=negative_regulation_of_transcription,_DNA-dependent	0	13346	287	526	15	1	13346	287	363	24	0	13346	287	551	16
GO:0045934=negative_regulation_of_nucleobase,_nucleoside,_nucleotide_and_nucleic_acid_metabolic_process	0	13346	393	526	18	1	13346	393	363	31	0	13346	393	551	21
GO:0046545=development_of_primary_female_sexual_characteristics	0	13346	34	526	3	1	13346	34	363	5	0	13346	34	551	4
GO:0046660=female_sex_differentiation	0	13346	34	526	3	1	13346	34	363	5	0	13346	34	551	4
GO:0046884=follicle-stimulating_hormone_secretion	0	13346	4	526	0	1	13346	4	363	3	0	13346	4	551	0
GO:0046928=regulation_of_neurotransmitter_secretion	0	13346	7	526	1	1	13346	7	363	4	0	13346	7	551	2
GO:0048286=alveolus_development	0	13346	9	526	0	1	13346	9	363	3	0	13346	9	551	0
GO:0048341=paraxial_mesoderm_formation	0	13346	9	526	3	1	13346	9	363	3	0	13346	9	551	3
GO:0048483=autonomic_nervous_system_development	0	13346	5	526	2	1	13346	5	363	3	0	13346	5	551	1
GO:0048484=enteric_nervous_system_development	0	13346	2	526	1	1	13346	2	363	2	0	13346	2	551	0
GO:0048568=embryonic_organ_development	0	13346	53	526	4	1	13346	53	363	8	0	13346	53	551	7
GO:0048701=embryonic_cranial_skeleton_morphogenesis	0	13346	10	526	3	1	13346	10	363	3	0	13346	10	551	3
GO:0048854=brain_morphogenesis	0	13346	2	526	0	1	13346	2	363	2	0	13346	2	551	0
GO:0048875=chemical_homeostasis_within_a_tissue	0	13346	2	526	0	1	13346	2	363	2	0	13346	2	551	0
GO:0050767=regulation_of_neurogenesis	0	13346	71	526	6	1	13346	71	363	9	0	13346	71	551	5
GO:0050770=regulation_of_axonogenesis	0	13346	53	526	6	1	13346	53	363	7	0	13346	53	551	4
GO:0050772=positive_regulation_of_axonogenesis	0	13346	20	526	3	1	13346	20	363	4	0	13346	20	551	4
GO:0051046=regulation_of_secretion	0	13346	20	526	1	1	13346	20	363	4	0	13346	20	551	4
GO:0051145=smooth_muscle_cell_differentiation	0	13346	10	526	3	1	13346	10	363	4	0	13346	10	551	3
GO:0000103=sulfate_assimilation	0	13346	4	526	1	0	13346	4	363	0	1	13346	4	551	3
GO:0001502=cartilage_condensation	0	13346	14	526	2	0	13346	14	363	0	1	13346	14	551	6
GO:0001558=regulation_of_cell_growth	0	13346	137	526	12	0	13346	137	363	1	1	13346	137	551	14
GO:0001816=cytokine_production	0	13346	62	526	4	0	13346	62	363	2	1	13346	62	551	11
GO:0001942=hair_follicle_development	0	13346	33	526	4	0	13346	33	363	1	1	13346	33	551	8
GO:0001945=lymph_vessel_development	0	13346	6	526	1	0	13346	6	363	0	1	13346	6	551	3
GO:0002053=positive_regulation_of_mesenchymal_cell_proliferation	0	13346	10	526	2	0	13346	10	363	2	1	13346	10	551	4
GO:0006791=sulfur_utilization	0	13346	4	526	1	0	13346	4	363	0	1	13346	4	551	3
Table S4A Tissue-Specific Expression: GO Biological Process (2FC) contd
	H_P	N_P	M_P	K_P	x_P	H_X	N_X	M_X	K_X	x_X	H_N	N_N	M_N	K_N	x_N
GO:0006813=potassium_ion_transport	0	13346	73	526	6	0	13346	73	363	4	1	13346	73	551	10
GO:0006833=water_transport	0	13346	2	526	0	0	13346	2	363	0	1	13346	2	551	2
GO:0007026=negative_regulation_of_microtubule_depolymerization	0	13346	14	526	0	0	13346	14	363	2	1	13346	14	551	4
GO:0007269=neurotransmitter_secretion	0	13346	37	526	3	0	13346	37	363	5	1	13346	37	551	7
GO:0007405=neuroblast_proliferation	0	13346	32	526	2	0	13346	32	363	2	1	13346	32	551	8
GO:0007431=salivary_gland_development	0	13346	13	526	0	0	13346	13	363	2	1	13346	13	551	4
GO:0007435=salivary_gland_morphogenesis	0	13346	11	526	0	0	13346	11	363	2	1	13346	11	551	4
GO:0007538=primary_sex_determination	0	13346	2	526	0	0	13346	2	363	0	1	13346	2	551	2
GO:0007542=primary_sex_determination,_germ-line	0	13346	2	526	0	0	13346	2	363	0	1	13346	2	551	2
GO:0008045=motor_axon_guidance	0	13346	15	526	3	0	13346	15	363	0	1	13346	15	551	8
GO:0008406=gonad_development	0	13346	39	526	4	0	13346	39	363	3	1	13346	39	551	8
GO:0008543=fibroblast_growth_factor_receptor_signaling_pathway	0	13346	22	526	2	0	13346	22	363	2	1	13346	22	551	6
GO:0008584=male_gonad_development	0	13346	12	526	0	0	13346	12	363	0	1	13346	12	551	4
GO:0009953=dorsal/ventral_pattern_formation	0	13346	48	526	5	0	13346	48	363	5	1	13346	48	551	8
GO:0014013=regulation_of_gliogenesis	0	13346	4	526	1	0	13346	4	363	0	1	13346	4	551	3
GO:0014014=negative_regulation_of_gliogenesis	0	13346	3	526	0	0	13346	3	363	0	1	13346	3	551	3
GO:0018992=germ-line_sex_determination	0	13346	2	526	0	0	13346	2	363	0	1	13346	2	551	2
GO:0019100=male_germ-line_sex_determination	0	13346	2	526	0	0	13346	2	363	0	1	13346	2	551	2
GO:0022404=molting_cycle_process	0	13346	33	526	4	0	13346	33	363	1	1	13346	33	551	8
GO:0022405=hair_cycle_process	0	13346	33	526	4	0	13346	33	363	1	1	13346	33	551	8
GO:0022612=gland_morphogenesis	0	13346	11	526	0	0	13346	11	363	2	1	13346	11	551	4
GO:0030001=metal_ion_transport	0	13346	229	526	11	0	13346	229	363	7	1	13346	229	551	20
GO:0030509=BMP_signaling_pathway	0	13346	41	526	6	0	13346	41	363	3	1	13346	41	551	7
GO:0031069=hair_follicle_morphogenesis	0	13346	19	526	4	0	13346	19	363	1	1	13346	19	551	5
GO:0031112=positive_regulation_of_microtubule_polymerization_or_depolymerization	0	13346	4	526	0	0	13346	4	363	2	1	13346	4	551	3
GO:0031113=regulation_of_microtubule_polymerization	0	13346	6	526	0	0	13346	6	363	2	1	13346	6	551	3
GO:0031114=regulation_of_microtubule_depolymerization	0	13346	14	526	0	0	13346	14	363	2	1	13346	14	551	4
GO:0031116=positive_regulation_of_microtubule_polymerization	0	13346	4	526	0	0	13346	4	363	2	1	13346	4	551	3
GO:0035272=exocrine_system_development	0	13346	19	526	3	0	13346	19	363	2	1	13346	19	551	6
GO:0042044=fluid_transport	0	13346	2	526	0	0	13346	2	363	0	1	13346	2	551	2
GO:0042303=molting_cycle	0	13346	33	526	4	0	13346	33	363	1	1	13346	33	551	8
GO:0042401=biogenic_amine_biosynthetic_process	0	13346	26	526	5	0	13346	26	363	3	1	13346	26	551	7
GO:0042417=dopamine_metabolic_process	0	13346	21	526	4	0	13346	21	363	3	1	13346	21	551	6
GO:0042445=hormone_metabolic_process	0	13346	54	526	4	0	13346	54	363	6	1	13346	54	551	10
GO:0042633=hair_cycle	0	13346	33	526	4	0	13346	33	363	1	1	13346	33	551	8
GO:0043350=neuroblast_proliferation_sensu_Vertebrata	0	13346	7	526	1	0	13346	7	363	0	1	13346	7	551	6
GO:0045055=regulated_secretory_pathway	0	13346	42	526	3	0	13346	42	363	5	1	13346	42	551	7
GO:0045664=regulation_of_neuron_differentiation	0	13346	42	526	1	0	13346	42	363	5	1	13346	42	551	10
GO:0045665=negative_regulation_of_neuron_differentiation	0	13346	21	526	0	0	13346	21	363	2	1	13346	21	551	6
GO:0045685=regulation_of_glial_cell_differentiation	0	13346	4	526	1	0	13346	4	363	0	1	13346	4	551	3
GO:0045686=negative_regulation_of_glial_cell_differentiation	0	13346	3	526	0	0	13346	3	363	0	1	13346	3	551	3
GO:0046785=microtubule_polymerization	0	13346	6	526	0	0	13346	6	363	2	1	13346	6	551	3
GO:0048265=response_to_pain	0	13346	8	526	1	0	13346	8	363	1	1	13346	8	551	5
GO:0048608=reproductive_structure_development	0	13346	40	526	4	0	13346	40	363	3	1	13346	40	551	8
GO:0048663=neuron_fate_commitment	0	13346	27	526	5	0	13346	27	363	0	1	13346	27	551	9
GO:0048708=astrocyte_differentiation	0	13346	4	526	1	0	13346	4	363	0	1	13346	4	551	3
GO:0048710=regulation_of_astrocyte_differentiation	0	13346	4	526	1	0	13346	4	363	0	1	13346	4	551	3
GO:0048712=negative_regulation_of_astrocyte_differentiation	0	13346	3	526	0	0	13346	3	363	0	1	13346	3	551	3
GO:0050673=epithelial_cell_proliferation	0	13346	32	526	3	0	13346	32	363	4	1	13346	32	551	7
GO:0050877=neurological_process	0	13346	301	526	18	0	13346	301	363	17	1	13346	301	551	29
GO:0051216=cartilage_development	0	13346	47	526	5	0	13346	47	363	3	1	13346	47	551	14
Table S4B Tissue-Specific Expression: GO Molecular Function (2FC)
	H_P	N_P	M_P	K_P	x_P	H_X	N_X	M_X	K_X	x_X	H_N	N_N	M_N	K_N	x_N
GO:0003677=DNA_binding	1	14569	2335	546	145	1	14569	2335	397	128	1	14569	2335	598	126
GO:0003700=transcription_factor_activity	1	14569	951	546	117	1	14569	951	397	112	1	14569	951	598	100
GO:0004888=transmembrane_receptor_activity	1	14569	398	546	51	1	14569	398	397	28	1	14569	398	598	33
GO:0005102=receptor_binding	1	14569	404	546	41	1	14569	404	397	34	1	14569	404	598	46
GO:0005184=neuropeptide_hormone_activity	1	14569	10	546	4	1	14569	10	397	4	1	14569	10	598	4
GO:0005198=structural_molecule_activity	1	14569	682	546	60	1	14569	682	397	44	1	14569	682	598	51
GO:0005509=calcium_ion_binding	1	14569	653	546	46	1	14569	653	397	35	1	14569	653	598	53
GO:0008083=growth_factor_activity	1	14569	111	546	21	1	14569	111	397	11	1	14569	111	598	21
GO:0030528=transcription_regulator_activity	1	14569	1438	546	137	1	14569	1438	397	121	1	14569	1438	598	119
GO:0043565=sequence-specific_DNA_binding	1	14569	469	546	77	1	14569	469	397	75	1	14569	469	598	56
GO:0001653=peptide_receptor_activity	1	14569	34	546	11	1	14569	34	397	6	0	14569	34	598	4
GO:0004871=signal_transducer_activity	1	14569	1329	546	97	1	14569	1329	397	62	0	14569	1329	598	75
GO:0004872=receptor_activity	1	14569	1089	546	81	1	14569	1089	397	50	0	14569	1089	598	60
GO:0004930=G-protein_coupled_receptor_activity	1	14569	154	546	21	1	14569	154	397	13	0	14569	154	598	14
GO:0005200=structural_constituent_of_cytoskeleton	1	14569	80	546	24	1	14569	80	397	19	0	14569	80	598	7
GO:0005488=binding	1	14569	11159	546	468	1	14569	11159	397	332	0	14569	11159	598	479
GO:0008307=structural_constituent_of_muscle	1	14569	12	546	8	1	14569	12	397	4	0	14569	12	598	1
GO:0008528=peptide_receptor_activity,_G-protein_coupled	1	14569	34	546	11	1	14569	34	397	6	0	14569	34	598	4
GO:0018445=prothoracicotrophic_hormone_activity	1	14569	5	546	4	1	14569	5	397	3	0	14569	5	598	3
GO:0060089=molecular_transducer_activity	1	14569	1329	546	97	1	14569	1329	397	62	0	14569	1329	598	75
GO:0001664=G-protein-coupled_receptor_binding	1	14569	28	546	6	0	14569	28	397	3	1	14569	28	598	8
GO:0001871=pattern_binding	1	14569	99	546	13	0	14569	99	397	7	1	14569	99	598	17
GO:0005125=cytokine_activity	1	14569	127	546	17	0	14569	127	397	9	1	14569	127	598	20
GO:0005160=transforming_growth_factor_beta_receptor_binding	1	14569	7	546	4	0	14569	7	397	0	1	14569	7	598	4
GO:0005201=extracellular_matrix_structural_constituent	1	14569	70	546	11	0	14569	70	397	6	1	14569	70	598	13
GO:0005539=glycosaminoglycan_binding	1	14569	94	546	13	0	14569	94	397	6	1	14569	94	598	16
GO:0008201=heparin_binding	1	14569	75	546	13	0	14569	75	397	5	1	14569	75	598	11
GO:0008289=lipid_binding	1	14569	354	546	29	0	14569	354	397	6	1	14569	354	598	31
GO:0030020=extracellular_matrix_structural_constituent_conferring_tensile_strength	1	14569	42	546	9	0	14569	42	397	5	1	14569	42	598	11
GO:0030247=polysaccharide_binding	1	14569	99	546	13	0	14569	99	397	7	1	14569	99	598	17
GO:0001584=rhodopsin-like_receptor_activity	1	14569	93	546	15	0	14569	93	397	9	0	14569	93	598	9
GO:0001608=nucleotide_receptor_activity,_G-protein_coupled	1	14569	16	546	6	0	14569	16	397	1	0	14569	16	598	2
GO:0001614=purinergic_nucleotide_receptor_activity	1	14569	16	546	6	0	14569	16	397	1	0	14569	16	598	2
GO:0003779=actin_binding	1	14569	342	546	27	0	14569	342	397	10	0	14569	342	598	12
GO:0004198=calpain_activity	1	14569	18	546	6	0	14569	18	397	3	0	14569	18	598	0
GO:0004889=nicotinic_acetylcholine-activated_cation-selective_channel_activity	1	14569	4	546	3	0	14569	4	397	0	0	14569	4	598	0
GO:0004983=neuropeptide_Y_receptor_activity	1	14569	11	546	6	0	14569	11	397	2	0	14569	11	598	2
GO:0005042=netrin_receptor_activity	1	14569	4	546	4	0	14569	4	397	0	0	14569	4	598	2
GO:0005113=patched_binding	1	14569	4	546	3	0	14569	4	397	1	0	14569	4	598	0
GO:0005543=phospholipid_binding	1	14569	199	546	18	0	14569	199	397	3	0	14569	199	598	17
GO:0008009=chemokine_activity	1	14569	16	546	6	0	14569	16	397	2	0	14569	16	598	4
GO:0008092=cytoskeletal_protein_binding	1	14569	522	546	39	0	14569	522	397	16	0	14569	522	598	24
GO:0008158=hedgehog_receptor_activity	1	14569	6	546	4	0	14569	6	397	2	0	14569	6	598	0
GO:0008188=neuropeptide_receptor_activity	1	14569	14	546	6	0	14569	14	397	2	0	14569	14	598	2
GO:0016502=nucleotide_receptor_activity	1	14569	16	546	6	0	14569	16	397	1	0	14569	16	598	2
GO:0030594=neurotransmitter_receptor_activity	1	14569	32	546	10	0	14569	32	397	3	0	14569	32	598	2
GO:0035091=phosphoinositide_binding	1	14569	151	546	16	0	14569	151	397	3	0	14569	151	598	12
GO:0042165=neurotransmitter_binding	1	14569	32	546	10	0	14569	32	397	3	0	14569	32	598	2
GO:0042277=peptide_binding	1	14569	56	546	11	0	14569	56	397	6	0	14569	56	598	5
GO:0042379=chemokine_receptor_binding	1	14569	18	546	6	0	14569	18	397	2	0	14569	18	598	4
GO:0042802=identical_protein_binding	1	14569	267	546	22	0	14569	267	397	10	0	14569	267	598	22
GO:0042803=protein_homodimerization_activity	1	14569	152	546	15	0	14569	152	397	2	0	14569	152	598	15
GO:0042923=neuropeptide_binding	1	14569	14	546	6	0	14569	14	397	2	0	14569	14	598	2
GO:0045028=purinergic_nucleotide_receptor_activity,_G-protein_coupled	1	14569	16	546	6	0	14569	16	397	1	0	14569	16	598	2
GO:0046982=protein_heterodimerization_activity	1	14569	113	546	14	0	14569	113	397	3	0	14569	113	598	7
GO:0046983=protein_dimerization_activity	1	14569	283	546	27	0	14569	283	397	5	0	14569	283	598	19
GO:0048503=GPI_anchor_binding	1	14569	98	546	15	0	14569	98	397	3	0	14569	98	598	11
GO:0003705=RNA_polymerase_II_transcription_factor_activity,_enhancer_binding	0	14569	30	546	4	1	14569	30	397	9	1	14569	30	598	7
GO:0003676=nucleic_acid_binding	0	14569	3696	546	160	1	14569	3696	397	134	0	14569	3696	598	146
GO:0003702=RNA_polymerase_II_transcription_factor_activity	0	14569	114	546	6	1	14569	114	397	19	0	14569	114	598	12
GO:0003704=specific_RNA_polymerase_II_transcription_factor_activity	0	14569	8	546	0	1	14569	8	397	4	0	14569	8	598	3
GO:0004028=3-chloroallyl_aldehyde_dehydrogenase_activity	0	14569	6	546	1	1	14569	6	397	4	0	14569	6	598	3
GO:0004030=aldehyde_dehydrogenase_[NADP+]_activity	0	14569	5	546	0	1	14569	5	397	3	0	14569	5	598	3
GO:0005179=hormone_activity	0	14569	31	546	4	1	14569	31	397	7	0	14569	31	598	5
GO:0005212=structural_constituent_of_eye_lens	0	14569	5	546	2	1	14569	5	397	3	0	14569	5	598	3
GO:0016563=transcriptional_activator_activity	0	14569	276	546	11	1	14569	276	397	18	0	14569	276	598	12
GO:0016564=transcriptional_repressor_activity	0	14569	269	546	21	1	14569	269	397	25	0	14569	269	598	13
Table S4B Tissue-Specific Expression: GO Molecular Function (2FC) contd
	H_P	N_P	M_P	K_P	x_P	H_X	N_X	M_X	K_X	x_X	H_N	N_N	M_N	K_N	x_N
GO:0016565=general_transcriptional_repressor_activity	0	14569	3	546	0	1	14569	3	397	3	0	14569	3	598	0
GO:0004020=adenylylsulfate_kinase_activity	0	14569	4	546	1	0	14569	4	397	0	1	14569	4	598	3
GO:0004111=creatine_kinase_activity	0	14569	3	546	0	0	14569	3	397	0	1	14569	3	598	3
GO:0004180=carboxypeptidase_activity	0	14569	43	546	1	0	14569	43	397	4	1	14569	43	598	10
GO:0004181=metallocarboxypeptidase_activity	0	14569	27	546	1	0	14569	27	397	4	1	14569	27	598	10
GO:0004182=carboxypeptidase_A_activity	0	14569	26	546	1	0	14569	26	397	3	1	14569	26	598	10
GO:0004263=chymotrypsin_activity	0	14569	10	546	1	0	14569	10	397	0	1	14569	10	598	4
GO:0004692=cGMP-dependent_protein_kinase_activity	0	14569	4	546	0	0	14569	4	397	0	1	14569	4	598	3
GO:0004779=sulfate_adenylyltransferase_activity	0	14569	4	546	1	0	14569	4	397	0	1	14569	4	598	3
GO:0004781=sulfate_adenylyltransferase_ATP_activity	0	14569	4	546	1	0	14569	4	397	0	1	14569	4	598	3
GO:0005104=fibroblast_growth_factor_receptor_binding	0	14569	9	546	2	0	14569	9	397	1	1	14569	9	598	5
GO:0005159=insulin-like_growth_factor_receptor_binding	0	14569	17	546	4	0	14569	17	397	3	1	14569	17	598	5
GO:0005216=ion_channel_activity	0	14569	174	546	12	0	14569	174	397	7	1	14569	174	598	18
GO:0005261=cation_channel_activity	0	14569	109	546	8	0	14569	109	397	4	1	14569	109	598	15
GO:0005391=sodium:potassium-exchanging_ATPase_activity	0	14569	9	546	1	0	14569	9	397	0	1	14569	9	598	4
GO:0005515=protein_binding	0	14569	5798	546	249	0	14569	5798	397	182	1	14569	5798	598	278
GO:0005519=cytoskeletal_regulatory_protein_binding	0	14569	13	546	1	0	14569	13	397	2	1	14569	13	598	8
GO:0005520=insulin-like_growth_factor_binding	0	14569	35	546	6	0	14569	35	397	0	1	14569	35	598	7
GO:0008235=metalloexopeptidase_activity	0	14569	68	546	1	0	14569	68	397	4	1	14569	68	598	12
GO:0015267=channel_or_pore_class_transporter_activity	0	14569	223	546	14	0	14569	223	397	10	1	14569	223	598	21
GO:0015268=alpha-type_channel_activity	0	14569	189	546	14	0	14569	189	397	10	1	14569	189	598	21
Table S4C Tissue-Specific Expression: InterPro (2FC)
	H_P	N_P	M_P	K_P	x_P	H_X	N_X	M_X	K_X	x_X	H_N	N_N	M_N	K_N	x_N
IPR000047=Helix-turn-helix_motif,_lambda-like_repressor	1	15450	45	593	20	1	15450	45	418	16	1	15450	45	630	11
IPR001092=Basic_helix-loop-helix_dimerisation_region_bHLH	1	15450	117	593	18	1	15450	117	418	11	1	15450	117	630	18
IPR001356=Homeobox	1	15450	177	593	51	1	15450	177	418	53	1	15450	177	630	35
IPR003654=Paired-like_homeodomain_protein,_OAR	1	15450	18	593	10	1	15450	18	418	12	1	15450	18	630	6
IPR009057=Homeodomain-like	1	15450	300	593	51	1	15450	300	418	54	1	15450	300	630	37
IPR011598=Helix-loop-helix_DNA-binding	1	15450	121	593	19	1	15450	121	418	11	1	15450	121	630	19
IPR012287=Homeodomain-related	1	15450	240	593	51	1	15450	240	418	53	1	15450	240	630	35
IPR000477=RNA-directed_DNA_polymerase_(Reverse_transcriptase)	1	15450	5	593	5	1	15450	5	418	3	0	15450	5	630	0
IPR000483=Cysteine-rich_flanking_region,_C-terminal	1	15450	48	593	10	1	15450	48	418	7	0	15450	48	630	5
IPR001699=Transcription_factor,_T-box	1	15450	13	593	6	1	15450	13	418	8	0	15450	13	630	3
IPR001978=Troponin	1	15450	6	593	6	1	15450	6	418	4	0	15450	6	630	0
IPR003893=Iroquois-class_homeodomain_protein	1	15450	5	593	3	1	15450	5	418	5	0	15450	5	630	2
IPR003961=Fibronectin,_type_III	1	15450	176	593	28	1	15450	176	418	21	0	15450	176	630	8
IPR003962=Fibronectin,_type_III_subdomain	1	15450	74	593	16	1	15450	74	418	12	0	15450	74	630	1
IPR004824=Bombyxin	1	15450	5	593	4	1	15450	5	418	3	0	15450	5	630	3
IPR004825=Insulin/IGF/relaxin	1	15450	6	593	4	1	15450	6	418	3	0	15450	6	630	3
IPR004962=Mab-21_protein	1	15450	5	593	5	1	15450	5	418	5	0	15450	5	630	0
IPR008957=Fibronectin,_type_III-like_fold	1	15450	205	593	27	1	15450	205	418	22	0	15450	205	630	9
IPR008967=p53-like_transcription_factor,_DNA-binding	1	15450	57	593	9	1	15450	57	418	11	0	15450	57	630	7
IPR011074=Phosphatidylinositol_transfer_protein-like,_N-terminal	1	15450	22	593	6	1	15450	22	418	9	0	15450	22	630	0
IPR013032=EGF-like_region	1	15450	227	593	27	1	15450	227	418	19	0	15450	227	630	17
IPR013164=Cadherin-like	1	15450	28	593	7	1	15450	28	418	7	0	15450	28	630	5
IPR000024=Frizzled_CRD_region	1	15450	33	593	8	0	15450	33	418	3	1	15450	33	630	7
IPR000884=Thrombospondin,_type_I	1	15450	47	593	13	0	15450	47	418	5	1	15450	47	630	12
IPR001111=Transforming_growth_factor_beta_(TGFb),_N-terminal	1	15450	17	593	5	0	15450	17	418	0	1	15450	17	630	7
IPR003523=Transcription_factor_COE	1	15450	14	593	8	0	15450	14	418	0	1	15450	14	630	7
IPR003599=Immunoglobulin_subtype	1	15450	259	593	29	0	15450	259	418	13	1	15450	259	630	29
IPR003911=Transforming_growth_factor_beta_TGFb	1	15450	7	593	4	0	15450	7	418	0	1	15450	7	630	4
IPR006210=EGF	1	15450	155	593	18	0	15450	155	418	12	1	15450	155	630	16
IPR007110=Immunoglobulin-like	1	15450	294	593	31	0	15450	294	418	18	1	15450	294	630	31
IPR008160=Collagen_triple_helix_repeat	1	15450	79	593	14	0	15450	79	418	7	1	15450	79	630	14
IPR008161=Collagen_helix_repeat	1	15450	55	593	13	0	15450	55	418	6	1	15450	55	630	11
IPR013098=Immunoglobulin_I-set	1	15450	153	593	29	0	15450	153	418	12	1	15450	153	630	16
IPR013592=Maf_transcription_factor,_N-terminal	1	15450	4	593	3	0	15450	4	418	0	1	15450	4	630	3
IPR000276=Rhodopsin-like_GPCR_superfamily	1	15450	95	593	13	0	15450	95	418	5	0	15450	95	630	9
IPR000372=Leucine-rich_repeat,_cysteine-rich_flanking_region,_N-terminal	1	15450	41	593	9	0	15450	41	418	6	0	15450	41	630	4
IPR000611=Neuropeptide_Y_receptor	1	15450	3	593	3	0	15450	3	418	0	0	15450	3	630	2
IPR000716=Thyroglobulin_type-1	1	15450	23	593	6	0	15450	23	418	2	0	15450	23	630	2
IPR000731=Sterol-sensing_5TM_box	1	15450	9	593	4	0	15450	9	418	2	0	15450	9	630	0
IPR000742=EGF-like,_type_3	1	15450	165	593	20	0	15450	165	418	12	0	15450	165	630	16
IPR000782=Beta-Ig-H3/fasciclin	1	15450	6	593	4	0	15450	6	418	1	0	15450	6	630	3
IPR000906=ZU5	1	15450	17	593	5	0	15450	17	418	0	0	15450	17	630	2
IPR001089=Small_chemokine,_C-X-C	1	15450	11	593	5	0	15450	11	418	2	0	15450	11	630	3
IPR001170=Natriuretic_peptide_receptor,_N-terminal	1	15450	4	593	3	0	15450	4	418	2	0	15450	4	630	0
IPR001254=Peptidase_S1_and_S6,_chymotrypsin/Hap	1	15450	39	593	8	0	15450	39	418	0	0	15450	39	630	7
IPR001314=Peptidase_S1A,_chymotrypsin	1	15450	22	593	6	0	15450	22	418	0	0	15450	22	630	4
IPR001436=Alpha_crystallin	1	15450	9	593	5	0	15450	9	418	2	0	15450	9	630	2
IPR001766=Fork_head_transcription_factor	1	15450	46	593	9	0	15450	46	418	2	0	15450	46	630	7
IPR001811=Small_chemokine,_interleukin-8-like	1	15450	15	593	6	0	15450	15	418	2	0	15450	15	630	4
IPR001972=Stomatin	1	15450	7	593	4	0	15450	7	418	0	0	15450	7	630	0
IPR002016=Haem_peroxidase,_plant/fungal/bacterial	1	15450	10	593	4	0	15450	10	418	3	0	15450	10	630	0
IPR002049=EGF-like,_laminin	1	15450	34	593	7	0	15450	34	418	1	0	15450	34	630	1
IPR002068=Heat_shock_protein_Hsp20	1	15450	10	593	5	0	15450	10	418	2	0	15450	10	630	2
IPR002181=Fibrinogen,_alpha/beta/gamma_chain,_C-terminal_globular	1	15450	11	593	4	0	15450	11	418	2	0	15450	11	630	1
IPR002188=P2Y5_purinoceptor	1	15450	4	593	3	0	15450	4	418	0	0	15450	4	630	0
IPR002286=P2_purinoceptor	1	15450	4	593	4	0	15450	4	418	1	0	15450	4	630	0
IPR002394=Nicotinic_acetylcholine_receptor	1	15450	4	593	3	0	15450	4	418	0	0	15450	4	630	0
IPR002400=Growth_factor,_cystine_knot	1	15450	18	593	5	0	15450	18	418	2	0	15450	18	630	4
IPR002473=Small_chemokine,_C-X-C/Interleukin_8	1	15450	8	593	4	0	15450	8	418	2	0	15450	8	630	1
IPR002546=Myogenic_basic_muscle-specific_protein	1	15450	3	593	3	0	15450	3	418	2	0	15450	3	630	1
IPR002893=Zinc_finger,_MYND-type	1	15450	37	593	8	0	15450	37	418	1	0	15450	37	630	2
IPR002909=Cell_surface_receptor_IPT/TIG	1	15450	53	593	10	0	15450	53	418	2	0	15450	53	630	8
IPR003068=Transcription_factor_COUP	1	15450	7	593	4	0	15450	7	418	0	0	15450	7	630	1
IPR003392=Patched	1	15450	7	593	4	0	15450	7	418	2	0	15450	7	630	0
IPR003591=Leucine-rich_repeat,_typical_subtype	1	15450	109	593	12	0	15450	109	418	10	0	15450	109	630	6
IPR003598=Immunoglobulin_subtype_2	1	15450	185	593	28	0	15450	185	418	12	0	15450	185	630	16
IPR003894=TAFH/NHR1	1	15450	9	593	5	0	15450	9	418	0	0	15450	9	630	2
Table S4C Tissue-Specific Expression: InterPro (2FC) contd
	H_P	N_P	M_P	K_P	x_P	H_X	N_X	M_X	K_X	x_X	H_N	N_N	M_N	K_N	x_N
IPR004766=Patched_transmembrane_receptor	1	15450	5	593	4	0	15450	5	418	2	0	15450	5	630	0
IPR008085=Thrombospondin,_subtype_1	1	15450	29	593	9	0	15450	29	418	2	0	15450	29	630	5
IPR008946=Nuclear_receptor,_ligand-binding	1	15450	52	593	8	0	15450	52	418	1	0	15450	52	630	5
IPR008989=Myosin_S1_fragment,_N-terminal	1	15450	8	593	4	0	15450	8	418	2	0	15450	8	630	1
IPR009030=Growth_factor,_receptor	1	15450	111	593	14	0	15450	111	418	10	0	15450	111	630	11
IPR009134=Vascular_endothelial_growth_factor_receptor,_VEGFR,_N-terminal	1	15450	28	593	6	0	15450	28	418	3	0	15450	28	630	1
IPR011489=EMI	1	15450	18	593	6	0	15450	18	418	2	0	15450	18	630	3
IPR011645=Heme_NO_binding_associated	1	15450	3	593	3	0	15450	3	418	0	0	15450	3	630	0
IPR013289=Eight-Twenty-One	1	15450	8	593	5	0	15450	8	418	0	0	15450	8	630	2
IPR013629=Zinc_finger,_C4-type,_C-terminal	1	15450	6	593	4	0	15450	6	418	0	0	15450	6	630	0
IPR001523=Paired_box_protein,_N-terminal	0	15450	10	593	1	1	15450	10	418	6	1	15450	10	630	9
IPR001664=Intermediate_filament_protein	0	15450	42	593	6	1	15450	42	418	8	1	15450	42	630	9
IPR002957=Keratin,_type_I	0	15450	22	593	3	1	15450	22	418	5	1	15450	22	630	7
IPR003234=Insulin-related_peptide	0	15450	4	593	2	1	15450	4	418	3	1	15450	4	630	3
IPR004031=PMP-22/EMP/MP20_and_claudin	0	15450	25	593	2	1	15450	25	418	5	1	15450	25	630	12
IPR004979=Transcription_factor_AP-2	0	15450	9	593	0	1	15450	9	418	4	1	15450	9	630	5
IPR006187=Claudin_tight_junction_protein	0	15450	21	593	1	1	15450	21	418	5	1	15450	21	630	12
IPR006207=Cystine_knot,_C-terminal	0	15450	21	593	4	1	15450	21	418	6	1	15450	21	630	6
IPR006796=Dickkopf,_N-terminal_cysteine-rich	0	15450	6	593	3	1	15450	6	418	3	1	15450	6	630	4
IPR000679=Zinc_finger,_GATA-type	0	15450	27	593	1	1	15450	27	418	10	0	15450	27	630	3
IPR001368=TNFR/CD27/30/40/95_cysteine-rich_region	0	15450	18	593	0	1	15450	18	418	5	0	15450	18	630	0
IPR001507=Endoglin/CD105_antigen	0	15450	6	593	0	1	15450	6	418	3	0	15450	6	630	0
IPR001827=Homeobox_protein,_antennapedia_type	0	15450	6	593	2	1	15450	6	418	3	0	15450	6	630	0
IPR002070=Transcription_factor,_Brachyury	0	15450	4	593	1	1	15450	4	418	3	0	15450	4	630	0
IPR002072=Nerve_growth_factor	0	15450	6	593	2	1	15450	6	418	4	0	15450	6	630	0
IPR002126=Cadherin	0	15450	77	593	9	1	15450	77	418	9	0	15450	77	630	8
IPR005816=Secreted_growth_factor_Wnt_protein	0	15450	14	593	2	1	15450	14	418	7	0	15450	14	630	3
IPR005817=Wnt_superfamily	0	15450	14	593	2	1	15450	14	418	7	0	15450	14	630	3
IPR011000=Apolipophorin_III-like	0	15450	44	593	6	1	15450	44	418	7	0	15450	44	630	5
IPR011173=Collagen_VI	0	15450	3	593	2	1	15450	3	418	3	0	15450	3	630	0
IPR012303=NAD-dependent_aldehyde_dehydrogenase	0	15450	14	593	2	1	15450	14	418	4	0	15450	14	630	3
IPR000402=ATPase,_P-type_cation_exchange,_beta_subunit	0	15450	7	593	1	0	15450	7	418	0	1	15450	7	630	4
IPR000538=Link	0	15450	14	593	0	0	15450	14	418	1	1	15450	14	630	5
IPR000749=ATP:guanido_phosphotransferase	0	15450	3	593	0	0	15450	3	418	0	1	15450	3	630	3
IPR000834=Peptidase_M14,_carboxypeptidase_A	0	15450	24	593	1	0	15450	24	418	3	1	15450	24	630	6
IPR000867=Insulin-like_growth_factor-binding_protein,_IGFBP	0	15450	25	593	3	0	15450	25	418	0	1	15450	25	630	7
IPR000956=Stathmin	0	15450	9	593	0	0	15450	9	418	3	1	15450	9	630	4
IPR001084=Tubulin-binding_Tau_protein	0	15450	7	593	0	0	15450	7	418	2	1	15450	7	630	4
IPR001839=Transforming_growth_factor_beta	0	15450	21	593	5	0	15450	21	418	1	1	15450	21	630	7
IPR002348=Interleukin_1/heparin-binding_growth_factor	0	15450	10	593	2	0	15450	10	418	1	1	15450	10	630	6
IPR002350=Proteinase_inhibitor_I1,_Kazal	0	15450	23	593	5	0	15450	23	418	3	1	15450	23	630	6
IPR002374=cGMP-dependent_protein_kinase	0	15450	4	593	0	0	15450	4	418	0	1	15450	4	630	3
IPR002650=ATP-sulfurylase	0	15450	4	593	1	0	15450	4	418	0	1	15450	4	630	3
IPR002891=Adenylylsulfate_kinase	0	15450	4	593	1	0	15450	4	418	0	1	15450	4	630	3
IPR005821=Ion_transport	0	15450	47	593	3	0	15450	47	418	2	1	15450	47	630	8
IPR006208=Cystine_knot	0	15450	7	593	1	0	15450	7	418	0	1	15450	7	630	4
IPR006545=EYA	0	15450	9	593	0	0	15450	9	418	0	1	15450	9	630	5
IPR006548=Splicing_factor_ELAV/HuD	0	15450	14	593	0	0	15450	14	418	0	1	15450	14	630	7
IPR008996=Cytokine,_IL-1_related	0	15450	11	593	2	0	15450	11	418	1	1	15450	11	630	6
IPR011497=Protease_inhibitor,_Kazal-type	0	15450	17	593	3	0	15450	17	418	0	1	15450	17	630	6
IPR011991=Winged_helix_repressor_DNA-binding	0	15450	181	593	12	0	15450	181	418	10	1	15450	181	630	18
IPR012395=IGFBP-related,_CNN	0	15450	7	593	1	0	15450	7	418	0	1	15450	7	630	4
IPR012918=RTP801,_C-terminal	0	15450	4	593	0	0	15450	4	418	0	1	15450	4	630	3
IPR013151=Immunoglobulin	0	15450	152	593	5	0	15450	152	418	5	1	15450	152	630	19
IPR013162=CD80-like,_immunoglobulin_C2-set	0	15450	26	593	0	0	15450	26	418	0	1	15450	26	630	7
Table S4D Tissue-Specific Expression: KEGG (2FC)
	H_P	N_P	M_P	K_P	x_P	H_X	N_X	M_X	K_X	x_X	H_N	N_N	M_N	K_N	x_N
Cell_Communication	1	4196	102	169	14	1	4196	102	131	14	1	4196	102	199	16
Cytokine-cytokine_receptor_interaction	1	4196	128	169	14	0	4196	128	131	10	1	4196	128	199	15
Neuroactive_ligand-receptor_interaction	1	4196	103	169	12	0	4196	103	131	9	0	4196	103	199	6
Axon_guidance	1	4196	226	169	23	0	4196	226	131	14	0	4196	226	199	11
ECM-receptor_interaction	1	4196	109	169	13	0	4196	109	131	7	0	4196	109	199	9
Wnt_signaling_pathway	0	4196	251	169	14	1	4196	251	131	18	0	4196	251	199	18
Hedgehog_signaling_pathway	0	4196	74	169	9	1	4196	74	131	11	0	4196	74	199	9
Sulfur_metabolism	0	4196	9	169	1	0	4196	9	131	0	1	4196	9	199	4
Cell_adhesion_molecules_(CAMs)	0	4196	125	169	7	0	4196	125	131	7	1	4196	125	199	25
Leukocyte_transendothelial_migration	0	4196	141	169	11	0	4196	141	131	12	1	4196	141	199	22
Table S4E Tissue-Specific Expression: MGI Phenotype (2FC)
	H_P	N_P	M_P	K_P	x_P	H_X	N_X	M_X	K_X	x_X	H_N	N_N	M_N	K_N	x_N
MP:0000559=abnormal_femur_morphology	1	4546	40	327	14	1	4546	40	230	10	1	4546	40	326	12
MP:0002058=neonatal_lethality	1	4546	582	327	68	1	4546	582	230	62	1	4546	582	326	78
MP:0000150=abnormal_rib_morphology	1	4546	106	327	19	1	4546	106	230	16	0	4546	106	326	16
MP:0000295=poorly_developed_ventricular_trabeculae	1	4546	80	327	18	1	4546	80	230	13	0	4546	80	326	8
MP:0000729=abnormal_myogenesis	1	4546	24	327	11	1	4546	24	230	12	0	4546	24	326	6
MP:0002672=abnormal_branchial_arch_artery_morphology	1	4546	59	327	14	1	4546	59	230	15	0	4546	59	326	11
MP:0002689=abnormal_molar_morphology	1	4546	22	327	9	1	4546	22	230	8	0	4546	22	326	2
MP:0003105=abnormal_heart_atrium_morphology	1	4546	54	327	13	1	4546	54	230	9	0	4546	54	326	6
MP:0004094=abnormal_M_lines	1	4546	4	327	4	1	4546	4	230	3	0	4546	4	326	0
MP:0005272=abnormal_temporal_bone_morphology	1	4546	25	327	10	1	4546	25	230	7	0	4546	25	326	6
MP:0005369=muscle_phenotype	1	4546	44	327	14	1	4546	44	230	10	0	4546	44	326	4
MP:0005650=abnormal_limb_bud_morphology	1	4546	68	327	14	1	4546	68	230	13	0	4546	68	326	11
MP:0006107=abnormal_atrioventricular_canal_morphology	1	4546	20	327	7	1	4546	20	230	6	0	4546	20	326	2
MP:0006126=abnormal_outflow_tract_development	1	4546	42	327	12	1	4546	42	230	10	0	4546	42	326	5
MP:0001170=bulbourethral_gland_hyperplasia	1	4546	5	327	4	0	4546	5	230	0	1	4546	5	326	4
MP:0002741=small_olfactory_bulb	1	4546	37	327	10	0	4546	37	230	3	1	4546	37	326	11
MP:0004194=abnormal_kidney_pelvis_morphology	1	4546	6	327	5	0	4546	6	230	0	1	4546	6	326	4
MP:0005297=spina_bifida_occulta	1	4546	7	327	5	0	4546	7	230	0	1	4546	7	326	5
MP:0005301=abnormal_corneal_endothelium_morphology	1	4546	12	327	7	0	4546	12	230	4	1	4546	12	326	7
MP:0005305=coagulating_gland_hyperplasia	1	4546	5	327	4	0	4546	5	230	0	1	4546	5	326	4
MP:0006031=abnormal_branchial_pouch_morphology	1	4546	9	327	6	0	4546	9	230	2	1	4546	9	326	5
MP:0000087=absent_mandible	1	4546	9	327	5	0	4546	9	230	2	0	4546	9	326	2
MP:0000296=absent_ventricular_trabeculae	1	4546	24	327	8	0	4546	24	230	2	0	4546	24	326	2
MP:0000473=abnormal_stomach_glandular_epithelium_morphology	1	4546	12	327	7	0	4546	12	230	1	0	4546	12	326	2
MP:0000477=abnormal_intestine_morphology	1	4546	54	327	14	0	4546	54	230	2	0	4546	54	326	6
MP:0000556=abnormal_hindlimb_morphology	1	4546	68	327	14	0	4546	68	230	9	0	4546	68	326	9
MP:0000749=muscle_degeneration	1	4546	27	327	9	0	4546	27	230	6	0	4546	27	326	3
MP:0000759=abnormal_skeletal_muscle_morphology	1	4546	71	327	17	0	4546	71	230	9	0	4546	71	326	4
MP:0001046=abnormal_enteric_neuron_morphology	1	4546	20	327	7	0	4546	20	230	2	0	4546	20	326	2
MP:0001865=striated_muscle_inflammation	1	4546	8	327	5	0	4546	8	230	3	0	4546	8	326	0
MP:0002704=tubular_nephritis	1	4546	5	327	4	0	4546	5	230	1	0	4546	5	326	3
MP:0003072=abnormal_metatarsal_bone_morphology	1	4546	14	327	6	0	4546	14	230	4	0	4546	14	326	0
MP:0003122=maternal_imprinting	1	4546	33	327	14	0	4546	33	230	3	0	4546	33	326	3
MP:0003650=renal_dysplasia	1	4546	7	327	5	0	4546	7	230	0	0	4546	7	326	0
MP:0003787=abnormal_imprinting	1	4546	17	327	8	0	4546	17	230	0	0	4546	17	326	0
MP:0003956=abnormal_body_size	1	4546	6	327	5	0	4546	6	230	0	0	4546	6	326	0
MP:0005104=abnormal_tarsus_morphology	1	4546	27	327	9	0	4546	27	230	0	0	4546	27	326	5
MP:0005130=decreased_follicle_stimulating_hormone_level	1	4546	5	327	4	0	4546	5	230	2	0	4546	5	326	3
MP:0005353=abnormal_patella_morphology	1	4546	12	327	8	0	4546	12	230	1	0	4546	12	326	2
MP:0005381=digestive/alimentary_phenotype	1	4546	32	327	10	0	4546	32	230	5	0	4546	32	326	5
MP:0005385=cardiovascular_system_phenotype	1	4546	128	327	26	0	4546	128	230	14	0	4546	128	326	16
MP:0006064=abnormal_superior_vena_cava_morphology	1	4546	5	327	5	0	4546	5	230	2	0	4546	5	326	3
MP:0000077=abnormal_interparietal_bone_morphology	0	4546	45	327	10	1	4546	45	230	12	1	4546	45	326	16
MP:0000102=abnormal_nasal_bone_morphology	0	4546	42	327	2	1	4546	42	230	11	1	4546	42	326	10
MP:0000109=abnormal_parietal_bone_morphology	0	4546	53	327	8	1	4546	53	230	11	1	4546	53	326	15
MP:0000111=cleft_palate	0	4546	159	327	21	1	4546	159	230	19	1	4546	159	326	31
MP:0000137=abnormal_vertebrae_morphology	0	4546	103	327	11	1	4546	103	230	17	1	4546	103	326	26
MP:0000154=rib_fusion	0	4546	58	327	5	1	4546	58	230	12	1	4546	58	326	12
MP:0000157=abnormal_sternum_morphology	0	4546	120	327	17	1	4546	120	230	17	1	4546	120	326	22
MP:0000373=belly_spot	0	4546	19	327	3	1	4546	19	230	6	1	4546	19	326	7
MP:0000737=abnormal_myotome_development	0	4546	25	327	2	1	4546	25	230	8	1	4546	25	326	9
MP:0000783=abnormal_forebrain_morphology	0	4546	96	327	7	1	4546	96	230	14	1	4546	96	326	19
MP:0001293=anophthalmia	0	4546	56	327	6	1	4546	56	230	11	1	4546	56	326	16
MP:0001303=abnormal_lens_morphology	0	4546	41	327	9	1	4546	41	230	18	1	4546	41	326	15
MP:0001312=abnormal_cornea_morphology	0	4546	35	327	7	1	4546	35	230	10	1	4546	35	326	10
MP:0001325=abnormal_retina_morphology	0	4546	100	327	9	1	4546	100	230	16	1	4546	100	326	21
MP:0002115=abnormal_skeleton_extremities_morphology	0	4546	98	327	13	1	4546	98	230	15	1	4546	98	326	26
MP:0002198=white_skin_spotting	0	4546	6	327	0	1	4546	6	230	4	1	4546	6	326	5
MP:0002233=abnormal_nose_morphology	0	4546	29	327	1	1	4546	29	230	11	1	4546	29	326	12
MP:0002244=abnormal_turbinate_morphology	0	4546	13	327	1	1	4546	13	230	7	1	4546	13	326	9
MP:0002939=head_spot	0	4546	9	327	0	1	4546	9	230	4	1	4546	9	326	5
MP:0003090=abnormal_muscle_progenitor_cell_migration	0	4546	13	327	1	1	4546	13	230	5	1	4546	13	326	6
MP:0003359=hypaxial_muscle_hypoplasia	0	4546	8	327	0	1	4546	8	230	4	1	4546	8	326	5
MP:0003451=absent_olfactory_bulb	0	4546	12	327	0	1	4546	12	230	6	1	4546	12	326	6
MP:0003631=nervous_system_phenotype	0	4546	251	327	25	1	4546	251	230	30	1	4546	251	326	33
MP:0003955=abnormal_ultimobranchial_body	0	4546	10	327	0	1	4546	10	230	4	1	4546	10	326	8
MP:0004054=abnormal_periocular_mesenchyme_morphology	0	4546	6	327	0	1	4546	6	230	4	1	4546	6	326	4
Table S4E Tissue-Specific Expression: MGI Phenotype (2FC) contd
	H_P	N_P	M_P	K_P	x_P	H_X	N_X	M_X	K_X	x_X	H_N	N_N	M_N	K_N	x_N
MP:0005108=abnormal_ulna_morphology	0	4546	54	327	7	1	4546	54	230	10	1	4546	54	326	13
MP:0005218=abnormal_pancreatic_delta_cell_morphology	0	4546	4	327	0	1	4546	4	230	3	1	4546	4	326	4
MP:0005248=abnormal_Harderian_gland_morphology	0	4546	6	327	0	1	4546	6	230	4	1	4546	6	326	4
MP:0005271=abnormal_lacrimal_bone_morphology	0	4546	6	327	1	1	4546	6	230	4	1	4546	6	326	6
MP:0005296=abnormal_humerus_morphology	0	4546	46	327	9	1	4546	46	230	10	1	4546	46	326	15
MP:0005377=hearing/ear_phenotype	0	4546	58	327	3	1	4546	58	230	10	1	4546	58	326	12
MP:0000078=abnormal_supraoccipital_bone_morphology	0	4546	15	327	4	1	4546	15	230	6	0	4546	15	326	5
MP:0000088=short_mandible	0	4546	73	327	3	1	4546	73	230	11	0	4546	73	326	11
MP:0000090=absent_premaxilla	0	4546	10	327	0	1	4546	10	230	5	0	4546	10	326	4
MP:0000108=midline_facial_cleft	0	4546	34	327	1	1	4546	34	230	10	0	4546	34	326	7
MP:0000118=arrest_of_tooth_development	0	4546	15	327	2	1	4546	15	230	6	0	4546	15	326	4
MP:0000148=abnormal_shoulder/_pelvic_girdle_morphology	0	4546	41	327	4	1	4546	41	230	8	0	4546	41	326	4
MP:0000267=abnormal_cardiac_development	0	4546	160	327	23	1	4546	160	230	20	0	4546	160	326	11
MP:0000455=abnormal_maxilla_morphology	0	4546	52	327	11	1	4546	52	230	11	0	4546	52	326	9
MP:0000534=abnormal_ureter_morphology	0	4546	17	327	2	1	4546	17	230	6	0	4546	17	326	3
MP:0000553=absent_radius	0	4546	10	327	0	1	4546	10	230	4	0	4546	10	326	4
MP:0000555=absent_carpal_bone	0	4546	8	327	0	1	4546	8	230	4	0	4546	8	326	0
MP:0000629=absent_mammary_gland	0	4546	9	327	0	1	4546	9	230	6	0	4546	9	326	0
MP:0000733=abnormal_muscle_development	0	4546	23	327	5	1	4546	23	230	8	0	4546	23	326	6
MP:0000734=muscle_hypoplasia	0	4546	23	327	2	1	4546	23	230	6	0	4546	23	326	6
MP:0000757=herniated_abdominal_wall	0	4546	13	327	2	1	4546	13	230	5	0	4546	13	326	3
MP:0000761=thin_diaphragm_muscle	0	4546	19	327	3	1	4546	19	230	6	0	4546	19	326	6
MP:0000787=abnormal_telencephalon_morphology	0	4546	85	327	5	1	4546	85	230	13	0	4546	85	326	13
MP:0000809=absent_hippocampus	0	4546	6	327	1	1	4546	6	230	5	0	4546	6	326	3
MP:0000862=absent_barrels_in_primary_somatosensory_cortex	0	4546	5	327	1	1	4546	5	230	3	0	4546	5	326	0
MP:0000898=midbrain_hyperplasia	0	4546	8	327	0	1	4546	8	230	4	0	4546	8	326	4
MP:0000907=small_mesencephalic_trigeminal_nucleus	0	4546	4	327	1	1	4546	4	230	3	0	4546	4	326	0
MP:0000961=abnormal_dorsal_root_ganglia_morphology	0	4546	69	327	9	1	4546	69	230	14	0	4546	69	326	8
MP:0000964=small_dorsal_root_ganglia	0	4546	23	327	3	1	4546	23	230	7	0	4546	23	326	5
MP:0000968=abnormal_sensory_neuron_innervation	0	4546	24	327	3	1	4546	24	230	6	0	4546	24	326	3
MP:0001093=small_trigeminal_ganglion	0	4546	14	327	3	1	4546	14	230	5	0	4546	14	326	3
MP:0001144=fused_vaginal_opening	0	4546	14	327	1	1	4546	14	230	5	0	4546	14	326	0
MP:0001299=abnormal_eye_distance/_position	0	4546	11	327	5	1	4546	11	230	5	0	4546	11	326	0
MP:0001306=small_lens	0	4546	20	327	0	1	4546	20	230	8	0	4546	20	326	3
MP:0001317=abnormal_pupil_morphology	0	4546	4	327	3	1	4546	4	230	4	0	4546	4	326	1
MP:0001504=abnormal_posture	0	4546	51	327	8	1	4546	51	230	9	0	4546	51	326	4
MP:0001527=athetotic_walking_movements	0	4546	8	327	3	1	4546	8	230	4	0	4546	8	326	0
MP:0001614=abnormal_vasculature	0	4546	198	327	22	1	4546	198	230	23	0	4546	198	326	9
MP:0001679=thin_apical_ectodermal_ridge	0	4546	3	327	0	1	4546	3	230	3	0	4546	3	326	0
MP:0001688=abnormal_somite_development	0	4546	108	327	11	1	4546	108	230	17	0	4546	108	326	11
MP:0001953=respiratory_failure	0	4546	128	327	17	1	4546	128	230	17	0	4546	128	326	16
MP:0002067=abnormal_sensory_capabilities/reflexes/nociception	0	4546	11	327	2	1	4546	11	230	6	0	4546	11	326	3
MP:0002075=abnormal_coat_color	0	4546	54	327	5	1	4546	54	230	11	0	4546	54	326	6
MP:0002095=abnormal_skin_pigmentation	0	4546	65	327	6	1	4546	65	230	13	0	4546	65	326	10
MP:0002113=abnormal_skeleton_development	0	4546	85	327	11	1	4546	85	230	12	0	4546	85	326	9
MP:0002114=abnormal_axial_skeleton_morphology	0	4546	110	327	9	1	4546	110	230	14	0	4546	110	326	16
MP:0002127=abnormal_cardiovascular_system_morphology	0	4546	85	327	8	1	4546	85	230	15	0	4546	85	326	5
MP:0002279=abnormal_diaphragm_morphology	0	4546	41	327	7	1	4546	41	230	9	0	4546	41	326	4
MP:0002633=persistent_truncus_arteriosis	0	4546	77	327	8	1	4546	77	230	13	0	4546	77	326	12
MP:0002726=abnormal_pulmonary_vein_morphology	0	4546	9	327	3	1	4546	9	230	4	0	4546	9	326	0
MP:0002752=abnormal_somatic_nervous_system_morphology	0	4546	10	327	5	1	4546	10	230	5	0	4546	10	326	0
MP:0002818=abnormal_dentin_morphology	0	4546	9	327	1	1	4546	9	230	4	0	4546	9	326	2
MP:0002823=abnormal_rib_development	0	4546	37	327	3	1	4546	37	230	9	0	4546	37	326	9
MP:0002840=abnormal_lens_fiber_morphology	0	4546	15	327	0	1	4546	15	230	5	0	4546	15	326	0
MP:0002856=abnormal_vestibular_ganglion_morphology	0	4546	18	327	3	1	4546	18	230	7	0	4546	18	326	6
MP:0002940=variable_body_spotting	0	4546	20	327	3	1	4546	20	230	8	0	4546	20	326	6
MP:0002949=abnormal_neural_crest_cells	0	4546	31	327	1	1	4546	31	230	8	0	4546	31	326	5
MP:0002950=abnormal_neural_crest_cell_migration	0	4546	27	327	4	1	4546	27	230	11	0	4546	27	326	5
MP:0002989=small_kidney	0	4546	55	327	6	1	4546	55	230	9	0	4546	55	326	10
MP:0003047=abnormal_thoracic_vertebrae_morphology	0	4546	42	327	9	1	4546	42	230	10	0	4546	42	326	2
MP:0003055=abnormal_epiphyseal_plate_morphology	0	4546	54	327	9	1	4546	54	230	9	0	4546	54	326	10
MP:0003074=absent_metacarpal_bones	0	4546	4	327	0	1	4546	4	230	3	0	4546	4	326	0
MP:0003078=aphakia	0	4546	14	327	5	1	4546	14	230	6	0	4546	14	326	3
MP:0003088=abnormal_prepulse_inhibition	0	4546	12	327	1	1	4546	12	230	5	0	4546	12	326	0
MP:0003092=reduced_corneal_stroma_thickness	0	4546	5	327	2	1	4546	5	230	3	0	4546	5	326	3
MP:0003095=abnormal_corneal_stroma_development	0	4546	4	327	1	1	4546	4	230	4	0	4546	4	326	3
MP:0003109=short_femur	0	4546	24	327	7	1	4546	24	230	6	0	4546	24	326	4
Table S4E Tissue-Specific Expression: MGI Phenotype (2FC) contd
	H_P	N_P	M_P	K_P	x_P	H_X	N_X	M_X	K_X	x_X	H_N	N_N	M_N	K_N	x_N
MP:0003131=increased_erythrocyte_count	0	4546	12	327	3	1	4546	12	230	5	0	4546	12	326	0
MP:0003228=abnormal_sinus_venosus	0	4546	17	327	6	1	4546	17	230	7	0	4546	17	326	0
MP:0003344=mammary_gland_hypoplasia	0	4546	3	327	0	1	4546	3	230	3	0	4546	3	326	0
MP:0003395=abnormal_subclavian_artery_morphology	0	4546	19	327	3	1	4546	19	230	6	0	4546	19	326	4
MP:0003633=abnormal_nervous_system_physiology	0	4546	91	327	8	1	4546	91	230	14	0	4546	91	326	8
MP:0003662=abnormal_proliferative_zone	0	4546	32	327	7	1	4546	32	230	8	0	4546	32	326	4
MP:0003703=abnormal_vestibulocochlear_ganglion_morphology	0	4546	11	327	2	1	4546	11	230	5	0	4546	11	326	2
MP:0003816=abnormal_pituitary_gland_development	0	4546	4	327	2	1	4546	4	230	3	0	4546	4	326	2
MP:0003856=abnormal_hindlimb_stylopod_morphology	0	4546	5	327	0	1	4546	5	230	3	0	4546	5	326	3
MP:0003857=abnormal_hindlimb_zeugopod_morphology	0	4546	10	327	0	1	4546	10	230	6	0	4546	10	326	3
MP:0003873=branchial_arch_hypoplasia	0	4546	17	327	6	1	4546	17	230	6	0	4546	17	326	3
MP:0003874=absent_branchial_arches	0	4546	16	327	6	1	4546	16	230	8	0	4546	16	326	0
MP:0003974=abnormal_endocardium_morphology	0	4546	23	327	1	1	4546	23	230	6	0	4546	23	326	2
MP:0004068=dilated_dorsal_aorta	0	4546	18	327	3	1	4546	18	230	6	0	4546	18	326	3
MP:0004113=abnormal_aortic_arch_morphology	0	4546	16	327	4	1	4546	16	230	5	0	4546	16	326	3
MP:0004135=abnormal_mammary_gland_embryonic_development	0	4546	16	327	0	1	4546	16	230	7	0	4546	16	326	5
MP:0004158=right_aortic_arch	0	4546	10	327	5	1	4546	10	230	7	0	4546	10	326	3
MP:0004181=abnormal_carotid_artery_morphology	0	4546	17	327	1	1	4546	17	230	6	0	4546	17	326	5
MP:0004236=absent_masseter_muscle	0	4546	4	327	3	1	4546	4	230	4	0	4546	4	326	1
MP:0004238=absent_pterygoid_muscle	0	4546	4	327	3	1	4546	4	230	4	0	4546	4	326	1
MP:0005106=abnormal_incus_morphology	0	4546	31	327	5	1	4546	31	230	8	0	4546	31	326	7
MP:0005107=abnormal_stapes_morphology	0	4546	22	327	4	1	4546	22	230	6	0	4546	22	326	5
MP:0005216=abnormal_pancreatic_alpha_cell_morphology	0	4546	13	327	0	1	4546	13	230	6	0	4546	13	326	5
MP:0005222=abnormal_somite_size	0	4546	49	327	10	1	4546	49	230	9	0	4546	49	326	10
MP:0005261=aniridia	0	4546	7	327	4	1	4546	7	230	6	0	4546	7	326	2
MP:0005269=abnormal_occipital_bone_morphology	0	4546	17	327	4	1	4546	17	230	5	0	4546	17	326	2
MP:0005270=abnormal_zygomatic_bone_morphology	0	4546	32	327	3	1	4546	32	230	9	0	4546	32	326	3
MP:0005298=abnormal_clavicle_morphology	0	4546	22	327	7	1	4546	22	230	6	0	4546	22	326	6
MP:0005382=craniofacial_phenotype	0	4546	19	327	6	1	4546	19	230	7	0	4546	19	326	2
MP:0006128=pulmonary_valve_stenosis	0	4546	5	327	1	1	4546	5	230	3	0	4546	5	326	0
MP:0006198=enophthalmos	0	4546	6	327	4	1	4546	6	230	4	0	4546	6	326	0
MP:0006258=abnormal_circumvallate_papillae	0	4546	4	327	0	1	4546	4	230	3	0	4546	4	326	0
MP:0006260=abnormal_gustatory_papillae_taste_buds	0	4546	4	327	0	1	4546	4	230	3	0	4546	4	326	0
MP:0000076=abnormal_calvaria_morphology	0	4546	64	327	8	0	4546	64	230	8	1	4546	64	326	15
MP:0000106=abnormal_basisphenoid_bone_morphology	0	4546	38	327	7	0	4546	38	230	7	1	4546	38	326	11
MP:0000107=abnormal_frontal_bone_morphology	0	4546	65	327	6	0	4546	65	230	8	1	4546	65	326	15
MP:0000130=abnormal_cancellous_bone_morphology	0	4546	50	327	7	0	4546	50	230	6	1	4546	50	326	11
MP:0000138=absent_vertebrae	0	4546	11	327	4	0	4546	11	230	2	1	4546	11	326	5
MP:0000158=absent_sternum	0	4546	11	327	2	0	4546	11	230	2	1	4546	11	326	6
MP:0000163=abnormal_cartilage_morphology	0	4546	60	327	6	0	4546	60	230	7	1	4546	60	326	15
MP:0000164=abnormal_cartilage_development	0	4546	58	327	2	0	4546	58	230	7	1	4546	58	326	13
MP:0000438=abnormal_skull_morphology	0	4546	94	327	4	0	4546	94	230	9	1	4546	94	326	16
MP:0000445=short_snout	0	4546	73	327	3	0	4546	73	230	8	1	4546	73	326	15
MP:0000457=maxilla_hypoplasia	0	4546	16	327	1	0	4546	16	230	4	1	4546	16	326	6
MP:0000458=abnormal_mandible_morphology	0	4546	62	327	12	0	4546	62	230	8	1	4546	62	326	13
MP:0000547=short_limbs	0	4546	88	327	7	0	4546	88	230	9	1	4546	88	326	20
MP:0000561=adactyly	0	4546	7	327	0	0	4546	7	230	2	1	4546	7	326	6
MP:0000562=polydactyly	0	4546	69	327	13	0	4546	69	230	9	1	4546	69	326	16
MP:0000705=athymia	0	4546	11	327	2	0	4546	11	230	4	1	4546	11	326	5
MP:0000788=abnormal_cerebral_cortex_morphology	0	4546	152	327	5	0	4546	152	230	11	1	4546	152	326	24
MP:0000940=abnormal_motor_neuron_innervation	0	4546	16	327	2	0	4546	16	230	1	1	4546	16	326	6
MP:0001258=decreased_body_length	0	4546	79	327	12	0	4546	79	230	9	1	4546	79	326	17
MP:0001288=abnormal_lens_induction	0	4546	11	327	3	0	4546	11	230	2	1	4546	11	326	6
MP:0001320=small_pupils	0	4546	3	327	3	0	4546	3	230	0	1	4546	3	326	3
MP:0001329=retina_hyperplasia	0	4546	10	327	5	0	4546	10	230	2	1	4546	10	326	8
MP:0001566=hyperphosphatemia	0	4546	12	327	3	0	4546	12	230	2	1	4546	12	326	7
MP:0001940=testicular_hypoplasia	0	4546	18	327	4	0	4546	18	230	0	1	4546	18	326	7
MP:0001954=respiratory_distress	0	4546	107	327	9	0	4546	107	230	12	1	4546	107	326	19
MP:0002081=perinatal_lethality	0	4546	533	327	57	0	4546	533	230	40	1	4546	533	326	67
MP:0002116=abnormal_craniofacial_bone_morphology	0	4546	100	327	17	0	4546	100	230	6	1	4546	100	326	17
MP:0002237=abnormal_nasal_cavity_morphology	0	4546	11	327	1	0	4546	11	230	4	1	4546	11	326	5
MP:0002239=abnormal_nasal_septum_morphology	0	4546	23	327	2	0	4546	23	230	4	1	4546	23	326	8
MP:0002427=dwarfism	0	4546	72	327	6	0	4546	72	230	8	1	4546	72	326	14
MP:0002566=abnormal_sexual_interaction	0	4546	20	327	4	0	4546	20	230	3	1	4546	20	326	7
MP:0002657=chondrodystrophy	0	4546	23	327	1	0	4546	23	230	4	1	4546	23	326	8
MP:0002820=abnormal_premaxilla_morphology	0	4546	11	327	1	0	4546	11	230	4	1	4546	11	326	7
MP:0002898=absent_cartilage	0	4546	12	327	3	0	4546	12	230	2	1	4546	12	326	8
Table S4E Tissue-Specific Expression: MGI Phenotype (2FC) contd
	H_P	N_P	M_P	K_P	x_P	H_X	N_X	M_X	K_X	x_X	H_N	N_N	M_N	K_N	x_N
MP:0003110=absent_malleal_processus_brevis	0	4546	6	327	0	0	4546	6	230	0	1	4546	6	326	4
MP:0003139=patent_ductus_arteriosus	0	4546	4	327	2	0	4546	4	230	1	1	4546	4	326	4
MP:0003446=renal_hypoplasia	0	4546	11	327	4	0	4546	11	230	2	1	4546	11	326	5
MP:0003931=absent_molars	0	4546	3	327	0	0	4546	3	230	1	1	4546	3	326	3
MP:0003985=renal_fibrosis	0	4546	3	327	1	0	4546	3	230	0	1	4546	3	326	3
MP:0004017=duplex_kidney	0	4546	3	327	3	0	4546	3	230	0	1	4546	3	326	3
MP:0004085=abnormal_heartbeat	0	4546	3	327	3	0	4546	3	230	0	1	4546	3	326	3
MP:0004183=abnormal_sympathetic_nervous_system_physiology	0	4546	3	327	0	0	4546	3	230	0	1	4546	3	326	3
MP:0004250=tau_protein_deposits	0	4546	3	327	0	0	4546	3	230	2	1	4546	3	326	3
MP:0005105=abnormal_middle_ear_ossicle_morphology	0	4546	31	327	7	0	4546	31	230	4	1	4546	31	326	10
MP:0005241=abnormal_retinal_ganglion_layer_morphology	0	4546	41	327	1	0	4546	41	230	6	1	4546	41	326	12
MP:0005390=skeleton_phenotype	0	4546	91	327	13	0	4546	91	230	10	1	4546	91	326	19
MP:0005547=abnormal_Muller_cell_morphology	0	4546	6	327	0	0	4546	6	230	1	1	4546	6	326	4
MP:0006007=abnormal_basal_ganglion_morphology	0	4546	11	327	2	0	4546	11	230	4	1	4546	11	326	6
MP:0006092=abnormal_olfactory_neuron_morphology	0	4546	8	327	1	0	4546	8	230	2	1	4546	8	326	5
MP:0006104=abnormal_tectum_morphology	0	4546	6	327	1	0	4546	6	230	3	1	4546	6	326	6
MP:0006226=iris_hypoplasia	0	4546	3	327	2	0	4546	3	230	1	1	4546	3	326	3
